# Supplementary material for: Deconstruction of Desacetamidocolchicine’s B Ring Reveals a Class 3 Atropisomeric AC Ring with Tubulin Binding Properties
Source: J Org Chem. 2025 May 27;90(22):7246–58. doi: 10.1021/acs.joc.5c00284 (PMC12150326; doi:10.1021/acs.joc.5c00284)
Supplement: Supplementary file 3 [file jo5c00284_si_003.zip]

Archive with 114 entries (104 files):
- VCD Reports/
- __MACOSX/._VCD Reports
- VCD Reports/DFT Coordinates for VCD.docx
- __MACOSX/VCD Reports/._DFT Coordinates for VCD.docx
- VCD Reports/(+) and (-) DM-MTC VCD Report.pdf
- __MACOSX/VCD Reports/._(+) and (-) DM-MTC VCD Report.pdf
- VCD Reports/Conformer-MOL-files/
- __MACOSX/VCD Reports/._Conformer-MOL-files
- VCD Reports/(+) and (-) IsoDM-MTC VCD Report.pdf
- __MACOSX/VCD Reports/._(+) and (-) IsoDM-MTC VCD Report.pdf
- VCD Reports/(+) and (-) Isocolchicine VCD Report.pdf
- __MACOSX/VCD Reports/._(+) and (-) Isocolchicine VCD Report.pdf
- VCD Reports/(+) and (-) Colchicine VCD Report.pdf
- __MACOSX/VCD Reports/._(+) and (-) Colchicine VCD Report.pdf
- VCD Reports/Conformer-MOL-files/.DS_Store
- __MACOSX/VCD Reports/Conformer-MOL-files/._.DS_Store
- VCD Reports/Conformer-MOL-files/Isocolchicine/
- __MACOSX/VCD Reports/Conformer-MOL-files/._Isocolchicine
- VCD Reports/Conformer-MOL-files/Colchicine/
- __MACOSX/VCD Reports/Conformer-MOL-files/._Colchicine
- VCD Reports/Conformer-MOL-files/Bejcecine/
- __MACOSX/VCD Reports/Conformer-MOL-files/._Bejcecine
- VCD Reports/Conformer-MOL-files/Isobejcecine/
- __MACOSX/VCD Reports/Conformer-MOL-files/._Isobejcecine
- VCD Reports/Conformer-MOL-files/Isocolchicine/Monomer/
- __MACOSX/VCD Reports/Conformer-MOL-files/Isocolchicine/._Monomer
- VCD Reports/Conformer-MOL-files/Isocolchicine/.DS_Store
- __MACOSX/VCD Reports/Conformer-MOL-files/Isocolchicine/._.DS_Store
- VCD Reports/Conformer-MOL-files/Isocolchicine/Dimer/
- __MACOSX/VCD Reports/Conformer-MOL-files/Isocolchicine/._Dimer
- VCD Reports/Conformer-MOL-files/Colchicine/Monomer/
- __MACOSX/VCD Reports/Conformer-MOL-files/Colchicine/._Monomer
- VCD Reports/Conformer-MOL-files/Colchicine/.DS_Store
- __MACOSX/VCD Reports/Conformer-MOL-files/Colchicine/._.DS_Store
- VCD Reports/Conformer-MOL-files/Colchicine/Dimer/
- __MACOSX/VCD Reports/Conformer-MOL-files/Colchicine/._Dimer
- VCD Reports/Conformer-MOL-files/Bejcecine/bejcecine-C2.mol
- __MACOSX/VCD Reports/Conformer-MOL-files/Bejcecine/._bejcecine-C2.mol
- VCD Reports/Conformer-MOL-files/Bejcecine/bejcecine-C3.mol
- __MACOSX/VCD Reports/Conformer-MOL-files/Bejcecine/._bejcecine-C3.mol
- VCD Reports/Conformer-MOL-files/Bejcecine/bejcecine-C1.mol
- __MACOSX/VCD Reports/Conformer-MOL-files/Bejcecine/._bejcecine-C1.mol
- VCD Reports/Conformer-MOL-files/Bejcecine/bejcecine-C4.mol
- __MACOSX/VCD Reports/Conformer-MOL-files/Bejcecine/._bejcecine-C4.mol
- VCD Reports/Conformer-MOL-files/Bejcecine/bejcecine-C5.mol
- __MACOSX/VCD Reports/Conformer-MOL-files/Bejcecine/._bejcecine-C5.mol
- VCD Reports/Conformer-MOL-files/Bejcecine/bejcecine-C6.mol
- __MACOSX/VCD Reports/Conformer-MOL-files/Bejcecine/._bejcecine-C6.mol
- VCD Reports/Conformer-MOL-files/Isobejcecine/isobejcecine-C2.mol
- __MACOSX/VCD Reports/Conformer-MOL-files/Isobejcecine/._isobejcecine-C2.mol
- VCD Reports/Conformer-MOL-files/Isobejcecine/isobejcecine-C3.mol
- __MACOSX/VCD Reports/Conformer-MOL-files/Isobejcecine/._isobejcecine-C3.mol
- VCD Reports/Conformer-MOL-files/Isobejcecine/isobejcecine-C1.mol
- __MACOSX/VCD Reports/Conformer-MOL-files/Isobejcecine/._isobejcecine-C1.mol
- VCD Reports/Conformer-MOL-files/Isobejcecine/isobejcecine-C4.mol
- __MACOSX/VCD Reports/Conformer-MOL-files/Isobejcecine/._isobejcecine-C4.mol
- VCD Reports/Conformer-MOL-files/Isocolchicine/Monomer/isocolchicine-C9.mol
- __MACOSX/VCD Reports/Conformer-MOL-files/Isocolchicine/Monomer/._isocolchicine-C9.mol
- VCD Reports/Conformer-MOL-files/Isocolchicine/Monomer/isocolchicine-C8.mol
- __MACOSX/VCD Reports/Conformer-MOL-files/Isocolchicine/Monomer/._isocolchicine-C8.mol
- VCD Reports/Conformer-MOL-files/Isocolchicine/Monomer/isocolchicine-C1.mol
- __MACOSX/VCD Reports/Conformer-MOL-files/Isocolchicine/Monomer/._isocolchicine-C1.mol
- VCD Reports/Conformer-MOL-files/Isocolchicine/Monomer/isocolchicine-C3.mol
- __MACOSX/VCD Reports/Conformer-MOL-files/Isocolchicine/Monomer/._isocolchicine-C3.mol
- VCD Reports/Conformer-MOL-files/Isocolchicine/Monomer/isocolchicine-C2.mol
- __MACOSX/VCD Reports/Conformer-MOL-files/Isocolchicine/Monomer/._isocolchicine-C2.mol
- VCD Reports/Conformer-MOL-files/Isocolchicine/Monomer/isocolchicine-C6.mol
- __MACOSX/VCD Reports/Conformer-MOL-files/Isocolchicine/Monomer/._isocolchicine-C6.mol
- VCD Reports/Conformer-MOL-files/Isocolchicine/Monomer/isocolchicine-C7.mol
- __MACOSX/VCD Reports/Conformer-MOL-files/Isocolchicine/Monomer/._isocolchicine-C7.mol
- VCD Reports/Conformer-MOL-files/Isocolchicine/Monomer/isocolchicine-C5.mol
- __MACOSX/VCD Reports/Conformer-MOL-files/Isocolchicine/Monomer/._isocolchicine-C5.mol
- VCD Reports/Conformer-MOL-files/Isocolchicine/Monomer/isocolchicine-C4.mol
- __MACOSX/VCD Reports/Conformer-MOL-files/Isocolchicine/Monomer/._isocolchicine-C4.mol
- VCD Reports/Conformer-MOL-files/Isocolchicine/Dimer/colchicine dimer (pdb2).pdb
- __MACOSX/VCD Reports/Conformer-MOL-files/Isocolchicine/Dimer/._colchicine dimer (pdb2).pdb
- VCD Reports/Conformer-MOL-files/Isocolchicine/Dimer/colchicine dimer (pdb).pdb
- __MACOSX/VCD Reports/Conformer-MOL-files/Isocolchicine/Dimer/._colchicine dimer (pdb).pdb
- VCD Reports/Conformer-MOL-files/Isocolchicine/Dimer/isocolchicine-dimer-C1.mol
- __MACOSX/VCD Reports/Conformer-MOL-files/Isocolchicine/Dimer/._isocolchicine-dimer-C1.mol
- VCD Reports/Conformer-MOL-files/Isocolchicine/Dimer/isocolchicine-dimer-C2.mol
- __MACOSX/VCD Reports/Conformer-MOL-files/Isocolchicine/Dimer/._isocolchicine-dimer-C2.mol
- VCD Reports/Conformer-MOL-files/Isocolchicine/Dimer/isocolchicine-dimer-C3.mol
- __MACOSX/VCD Reports/Conformer-MOL-files/Isocolchicine/Dimer/._isocolchicine-dimer-C3.mol
- VCD Reports/Conformer-MOL-files/Isocolchicine/Dimer/isocolchicine-dimer-C7.mol
- __MACOSX/VCD Reports/Conformer-MOL-files/Isocolchicine/Dimer/._isocolchicine-dimer-C7.mol
- VCD Reports/Conformer-MOL-files/Isocolchicine/Dimer/isocolchicine-dimer-C6.mol
- __MACOSX/VCD Reports/Conformer-MOL-files/Isocolchicine/Dimer/._isocolchicine-dimer-C6.mol
- VCD Reports/Conformer-MOL-files/Isocolchicine/Dimer/isocolchicine-dimer-C4.mol
- __MACOSX/VCD Reports/Conformer-MOL-files/Isocolchicine/Dimer/._isocolchicine-dimer-C4.mol
- VCD Reports/Conformer-MOL-files/Isocolchicine/Dimer/isocolchicine-dimer-C5.mol
- __MACOSX/VCD Reports/Conformer-MOL-files/Isocolchicine/Dimer/._isocolchicine-dimer-C5.mol
- VCD Reports/Conformer-MOL-files/Colchicine/Monomer/Colchicine-C4.mol
- __MACOSX/VCD Reports/Conformer-MOL-files/Colchicine/Monomer/._Colchicine-C4.mol
- VCD Reports/Conformer-MOL-files/Colchicine/Monomer/Colchicine-C1.mol
- __MACOSX/VCD Reports/Conformer-MOL-files/Colchicine/Monomer/._Colchicine-C1.mol
- VCD Reports/Conformer-MOL-files/Colchicine/Monomer/Colchicine-C3.mol
- __MACOSX/VCD Reports/Conformer-MOL-files/Colchicine/Monomer/._Colchicine-C3.mol
- VCD Reports/Conformer-MOL-files/Colchicine/Monomer/Colchicine-C2.mol
- __MACOSX/VCD Reports/Conformer-MOL-files/Colchicine/Monomer/._Colchicine-C2.mol
- VCD Reports/Conformer-MOL-files/Colchicine/Dimer/colchicine dimer (pdb).pdb
- __MACOSX/VCD Reports/Conformer-MOL-files/Colchicine/Dimer/._colchicine dimer (pdb).pdb
- VCD Reports/Conformer-MOL-files/Colchicine/Dimer/colchicine-dimer-C1.mol
- __MACOSX/VCD Reports/Conformer-MOL-files/Colchicine/Dimer/._colchicine-dimer-C1.mol
- VCD Reports/Conformer-MOL-files/Colchicine/Dimer/colchicine-dimer-C3.mol
- __MACOSX/VCD Reports/Conformer-MOL-files/Colchicine/Dimer/._colchicine-dimer-C3.mol
- VCD Reports/Conformer-MOL-files/Colchicine/Dimer/colchicine-dimer-C2.mol
- __MACOSX/VCD Reports/Conformer-MOL-files/Colchicine/Dimer/._colchicine-dimer-C2.mol
- VCD Reports/Conformer-MOL-files/Colchicine/Dimer/colchicine-dimer-C6.mol
- __MACOSX/VCD Reports/Conformer-MOL-files/Colchicine/Dimer/._colchicine-dimer-C6.mol
- VCD Reports/Conformer-MOL-files/Colchicine/Dimer/colchicine-dimer-C5.mol
- __MACOSX/VCD Reports/Conformer-MOL-files/Colchicine/Dimer/._colchicine-dimer-C5.mol
- VCD Reports/Conformer-MOL-files/Colchicine/Dimer/colchicine-dimer-C4.mol
- __MACOSX/VCD Reports/Conformer-MOL-files/Colchicine/Dimer/._colchicine-dimer-C4.mol
