# Supplementary material for: Deconstruction of Desacetamidocolchicine’s B Ring Reveals a Class 3 Atropisomeric AC Ring with Tubulin Binding Properties
Source: J Org Chem. 2025 May 27;90(22):7246–58. doi: 10.1021/acs.joc.5c00284 (PMC12150326; doi:10.1021/acs.joc.5c00284)
Supplement: Supplementary file 3 [file jo5c00284_si_003.zip › VCD Reports/Conformer-MOL-files/Bejcecine/bejcecine-C2.mol]

50 135.842 0.000

Created by GaussView 6.0.16
 46 47  0  0  0  0  0  0  0  0  0    0
   -1.4809   -0.0596    1.4614 C   0  0  0  0  0  0  0  0  0  0  0  0
   -2.8167    0.1068    1.7132 C   0  0  0  0  0  0  0  0  0  0  0  0
   -4.0017   -0.0674   -0.5516 C   0  0  0  0  0  0  0  0  0  0  0  0
   -2.9046   -0.2813   -1.3388 C   0  0  0  0  0  0  0  0  0  0  0  0
   -1.5301   -0.3612   -1.0100 C   0  0  0  0  0  0  0  0  0  0  0  0
   -0.8625   -0.2705    0.1811 C   0  0  0  0  0  0  0  0  0  0  0  0
    1.4297    0.7344    0.0077 C   0  0  0  0  0  0  0  0  0  0  0  0
    0.6304   -0.4184    0.1096 C   0  0  0  0  0  0  0  0  0  0  0  0
    1.2396   -1.6759    0.1053 C   0  0  0  0  0  0  0  0  0  0  0  0
    2.6302   -1.7717    0.0139 C   0  0  0  0  0  0  0  0  0  0  0  0
    3.4192   -0.6330   -0.0991 C   0  0  0  0  0  0  0  0  0  0  0  0
    2.8166    0.6354   -0.1205 C   0  0  0  0  0  0  0  0  0  0  0  0
   -0.5667   -0.0200    2.6658 C   0  0  0  0  0  0  0  0  0  0  0  0
   -5.2481   -0.0174   -1.0494 O   0  0  0  0  0  0  0  0  0  0  0  0
   -4.0235    0.1420    0.9148 C   0  0  0  0  0  0  0  0  0  0  0  0
   -5.1083    0.3429    1.4732 O   0  0  0  0  0  0  0  0  0  0  0  0
   -5.4752   -0.1942   -2.4456 C   0  0  0  0  0  0  0  0  0  0  0  0
    0.7687    1.9308   -0.0252 O   0  0  0  0  0  0  0  0  0  0  0  0
    0.4225   -2.9407    0.2040 C   0  0  0  0  0  0  0  0  0  0  0  0
    4.7742   -0.6407   -0.2127 O   0  0  0  0  0  0  0  0  0  0  0  0
    3.5972    1.7608   -0.2445 O   0  0  0  0  0  0  0  0  0  0  0  0
    1.2663    3.0473    0.7257 C   0  0  0  0  0  0  0  0  0  0  0  0
    5.4479   -1.8950   -0.2091 C   0  0  0  0  0  0  0  0  0  0  0  0
    3.9511    2.0915   -1.5939 C   0  0  0  0  0  0  0  0  0  0  0  0
   -3.0788    0.2564    2.7541 H   0  0  0  0  0  0  0  0  0  0  0  0
   -3.0965   -0.4061   -2.3948 H   0  0  0  0  0  0  0  0  0  0  0  0
   -0.8980   -0.5245   -1.8748 H   0  0  0  0  0  0  0  0  0  0  0  0
    3.0865   -2.7494    0.0256 H   0  0  0  0  0  0  0  0  0  0  0  0
    0.1477    0.8000    2.5877 H   0  0  0  0  0  0  0  0  0  0  0  0
   -1.1338    0.1070    3.5844 H   0  0  0  0  0  0  0  0  0  0  0  0
    0.0193   -0.9366    2.7450 H   0  0  0  0  0  0  0  0  0  0  0  0
   -5.1417   -1.1786   -2.7786 H   0  0  0  0  0  0  0  0  0  0  0  0
   -4.9736    0.5802   -3.0285 H   0  0  0  0  0  0  0  0  0  0  0  0
   -6.5494   -0.1104   -2.5782 H   0  0  0  0  0  0  0  0  0  0  0  0
   -0.1663   -3.1066   -0.7004 H   0  0  0  0  0  0  0  0  0  0  0  0
    1.0669   -3.8066    0.3464 H   0  0  0  0  0  0  0  0  0  0  0  0
   -0.2836   -2.9044    1.0348 H   0  0  0  0  0  0  0  0  0  0  0  0
    1.9922    3.6211    0.1545 H   0  0  0  0  0  0  0  0  0  0  0  0
    0.3978    3.6643    0.9465 H   0  0  0  0  0  0  0  0  0  0  0  0
    1.7255    2.7185    1.6579 H   0  0  0  0  0  0  0  0  0  0  0  0
    5.1311   -2.5198   -1.0467 H   0  0  0  0  0  0  0  0  0  0  0  0
    6.5045   -1.6644   -0.3103 H   0  0  0  0  0  0  0  0  0  0  0  0
    5.2825   -2.4318    0.7272 H   0  0  0  0  0  0  0  0  0  0  0  0
    4.5696    2.9844   -1.5402 H   0  0  0  0  0  0  0  0  0  0  0  0
    3.0591    2.3009   -2.1885 H   0  0  0  0  0  0  0  0  0  0  0  0
    4.5183    1.2829   -2.0566 H   0  0  0  0  0  0  0  0  0  0  0  0
  1  2  2  0  0  0  0
  1  6  4  0  0  0  0
  1 13  1  0  0  0  0
  2 15  4  0  0  0  0
  2 25  1  0  0  0  0
  3  4  2  0  0  0  0
  3 14  4  0  0  0  0
  3 15  1  0  0  0  0
  4  5  4  0  0  0  0
  4 26  1  0  0  0  0
  5  6  2  0  0  0  0
  5 27  1  0  0  0  0
  6  8  1  0  0  0  0
  7  8  4  0  0  0  0
  7 12  4  0  0  0  0
  7 18  1  0  0  0  0
  8  9  4  0  0  0  0
  9 10  4  0  0  0  0
  9 19  1  0  0  0  0
 10 11  4  0  0  0  0
 10 28  1  0  0  0  0
 11 12  4  0  0  0  0
 11 20  1  0  0  0  0
 12 21  1  0  0  0  0
 13 29  1  0  0  0  0
 13 30  1  0  0  0  0
 13 31  1  0  0  0  0
 14 17  1  0  0  0  0
 15 16  2  0  0  0  0
 17 32  1  0  0  0  0
 17 33  1  0  0  0  0
 17 34  1  0  0  0  0
 18 22  1  0  0  0  0
 19 35  1  0  0  0  0
 19 36  1  0  0  0  0
 19 37  1  0  0  0  0
 20 23  1  0  0  0  0
 21 24  1  0  0  0  0
 22 38  1  0  0  0  0
 22 39  1  0  0  0  0
 22 40  1  0  0  0  0
 23 41  1  0  0  0  0
 23 42  1  0  0  0  0
 23 43  1  0  0  0  0
 24 44  1  0  0  0  0
 24 45  1  0  0  0  0
 24 46  1  0  0  0  0
M  END
