# Supplementary material for: Deconstruction of Desacetamidocolchicine’s B Ring Reveals a Class 3 Atropisomeric AC Ring with Tubulin Binding Properties
Source: J Org Chem. 2025 May 27;90(22):7246–58. doi: 10.1021/acs.joc.5c00284 (PMC12150326; doi:10.1021/acs.joc.5c00284)
Supplement: Supplementary file 3 [file jo5c00284_si_003.zip › VCD Reports/Conformer-MOL-files/Bejcecine/bejcecine-C3.mol]

78 138.940 0.000

Created by GaussView 6.0.16
 46 47  0  0  0  0  0  0  0  0  0    0
   -1.4618   -0.2709    1.4765 C   0  0  0  0  0  0  0  0  0  0  0  0
   -2.7949   -0.1594    1.7689 C   0  0  0  0  0  0  0  0  0  0  0  0
   -4.0132    0.0063   -0.4795 C   0  0  0  0  0  0  0  0  0  0  0  0
   -2.9269   -0.0712   -1.3057 C   0  0  0  0  0  0  0  0  0  0  0  0
   -1.5474   -0.1961   -1.0122 C   0  0  0  0  0  0  0  0  0  0  0  0
   -0.8627   -0.2854    0.1692 C   0  0  0  0  0  0  0  0  0  0  0  0
    1.4362    0.7133    0.2156 C   0  0  0  0  0  0  0  0  0  0  0  0
    0.6286   -0.4221    0.0555 C   0  0  0  0  0  0  0  0  0  0  0  0
    1.2308   -1.6521   -0.2300 C   0  0  0  0  0  0  0  0  0  0  0  0
    2.6201   -1.7232   -0.3436 C   0  0  0  0  0  0  0  0  0  0  0  0
    3.4216   -0.5992   -0.1743 C   0  0  0  0  0  0  0  0  0  0  0  0
    2.8270    0.6455    0.0935 C   0  0  0  0  0  0  0  0  0  0  0  0
   -0.5272   -0.3904    2.6593 C   0  0  0  0  0  0  0  0  0  0  0  0
   -5.2674    0.1232   -0.9453 O   0  0  0  0  0  0  0  0  0  0  0  0
   -4.0145   -0.0208    1.0019 C   0  0  0  0  0  0  0  0  0  0  0  0
   -5.0933    0.0723    1.5988 O   0  0  0  0  0  0  0  0  0  0  0  0
   -5.5156    0.1624   -2.3485 C   0  0  0  0  0  0  0  0  0  0  0  0
    0.8235    1.8821    0.5955 O   0  0  0  0  0  0  0  0  0  0  0  0
    0.4137   -2.9071   -0.4132 C   0  0  0  0  0  0  0  0  0  0  0  0
    4.7821   -0.6163   -0.2177 O   0  0  0  0  0  0  0  0  0  0  0  0
    3.5717    1.7682    0.3483 O   0  0  0  0  0  0  0  0  0  0  0  0
    0.8316    2.9640   -0.3417 C   0  0  0  0  0  0  0  0  0  0  0  0
    5.4421   -1.8574   -0.4465 C   0  0  0  0  0  0  0  0  0  0  0  0
    4.3850    2.2681   -0.7237 C   0  0  0  0  0  0  0  0  0  0  0  0
   -3.0422   -0.1703    2.8240 H   0  0  0  0  0  0  0  0  0  0  0  0
   -3.1334   -0.0302   -2.3655 H   0  0  0  0  0  0  0  0  0  0  0  0
   -0.9280   -0.2260   -1.9007 H   0  0  0  0  0  0  0  0  0  0  0  0
    3.0746   -2.6804   -0.5484 H   0  0  0  0  0  0  0  0  0  0  0  0
    0.1481    0.4650    2.7005 H   0  0  0  0  0  0  0  0  0  0  0  0
    0.0957   -1.2823    2.5811 H   0  0  0  0  0  0  0  0  0  0  0  0
   -1.0813   -0.4369    3.5934 H   0  0  0  0  0  0  0  0  0  0  0  0
   -6.5925    0.2538   -2.4506 H   0  0  0  0  0  0  0  0  0  0  0  0
   -5.1790   -0.7549   -2.8347 H   0  0  0  0  0  0  0  0  0  0  0  0
   -5.0307    1.0233   -2.8120 H   0  0  0  0  0  0  0  0  0  0  0  0
   -0.1717   -2.8754   -1.3342 H   0  0  0  0  0  0  0  0  0  0  0  0
    1.0585   -3.7832   -0.4593 H   0  0  0  0  0  0  0  0  0  0  0  0
   -0.2946   -3.0511    0.4040 H   0  0  0  0  0  0  0  0  0  0  0  0
    0.1786    3.7282    0.0729 H   0  0  0  0  0  0  0  0  0  0  0  0
    1.8322    3.3736   -0.4681 H   0  0  0  0  0  0  0  0  0  0  0  0
    0.4400    2.6406   -1.3085 H   0  0  0  0  0  0  0  0  0  0  0  0
    5.1777   -2.2755   -1.4197 H   0  0  0  0  0  0  0  0  0  0  0  0
    6.5052   -1.6357   -0.4259 H   0  0  0  0  0  0  0  0  0  0  0  0
    5.2072   -2.5811    0.3364 H   0  0  0  0  0  0  0  0  0  0  0  0
    5.1938    1.5808   -0.9616 H   0  0  0  0  0  0  0  0  0  0  0  0
    3.7802    2.4441   -1.6162 H   0  0  0  0  0  0  0  0  0  0  0  0
    4.7942    3.2127   -0.3737 H   0  0  0  0  0  0  0  0  0  0  0  0
  1  2  2  0  0  0  0
  1  6  4  0  0  0  0
  1 13  1  0  0  0  0
  2 15  4  0  0  0  0
  2 25  1  0  0  0  0
  3  4  2  0  0  0  0
  3 14  4  0  0  0  0
  3 15  1  0  0  0  0
  4  5  4  0  0  0  0
  4 26  1  0  0  0  0
  5  6  2  0  0  0  0
  5 27  1  0  0  0  0
  6  8  1  0  0  0  0
  7  8  4  0  0  0  0
  7 12  4  0  0  0  0
  7 18  1  0  0  0  0
  8  9  4  0  0  0  0
  9 10  4  0  0  0  0
  9 19  1  0  0  0  0
 10 11  4  0  0  0  0
 10 28  1  0  0  0  0
 11 12  4  0  0  0  0
 11 20  1  0  0  0  0
 12 21  1  0  0  0  0
 13 29  1  0  0  0  0
 13 30  1  0  0  0  0
 13 31  1  0  0  0  0
 14 17  1  0  0  0  0
 15 16  2  0  0  0  0
 17 32  1  0  0  0  0
 17 33  1  0  0  0  0
 17 34  1  0  0  0  0
 18 22  1  0  0  0  0
 19 35  1  0  0  0  0
 19 36  1  0  0  0  0
 19 37  1  0  0  0  0
 20 23  1  0  0  0  0
 21 24  1  0  0  0  0
 22 38  1  0  0  0  0
 22 39  1  0  0  0  0
 22 40  1  0  0  0  0
 23 41  1  0  0  0  0
 23 42  1  0  0  0  0
 23 43  1  0  0  0  0
 24 44  1  0  0  0  0
 24 45  1  0  0  0  0
 24 46  1  0  0  0  0
M  END
