# Supplementary material for: Deconstruction of Desacetamidocolchicine’s B Ring Reveals a Class 3 Atropisomeric AC Ring with Tubulin Binding Properties
Source: J Org Chem. 2025 May 27;90(22):7246–58. doi: 10.1021/acs.joc.5c00284 (PMC12150326; doi:10.1021/acs.joc.5c00284)
Supplement: Supplementary file 3 [file jo5c00284_si_003.zip › VCD Reports/Conformer-MOL-files/Bejcecine/bejcecine-C1.mol]

48 135.829 0.000

Created by GaussView 6.0.16
 46 47  0  0  0  0  0  0  0  0  0    0
    1.3910   -0.2953    1.4375 C   0  0  0  0  0  0  0  0  0  0  0  0
    2.7124   -0.5101    1.7258 C   0  0  0  0  0  0  0  0  0  0  0  0
    4.0244    0.1590   -0.3715 C   0  0  0  0  0  0  0  0  0  0  0  0
    2.9721    0.5412   -1.1557 C   0  0  0  0  0  0  0  0  0  0  0  0
    1.5813    0.5644   -0.8927 C   0  0  0  0  0  0  0  0  0  0  0  0
    0.8468    0.2135    0.2075 C   0  0  0  0  0  0  0  0  0  0  0  0
   -1.4474   -0.7064   -0.2217 C   0  0  0  0  0  0  0  0  0  0  0  0
   -0.6395    0.3958    0.0901 C   0  0  0  0  0  0  0  0  0  0  0  0
   -1.2420    1.6476    0.2657 C   0  0  0  0  0  0  0  0  0  0  0  0
   -2.6241    1.7755    0.1120 C   0  0  0  0  0  0  0  0  0  0  0  0
   -3.4214    0.6812   -0.2094 C   0  0  0  0  0  0  0  0  0  0  0  0
   -2.8278   -0.5793   -0.3728 C   0  0  0  0  0  0  0  0  0  0  0  0
    0.4062   -0.6310    2.5349 C   0  0  0  0  0  0  0  0  0  0  0  0
    5.2965    0.2060   -0.7987 O   0  0  0  0  0  0  0  0  0  0  0  0
    3.9656   -0.3478    1.0197 C   0  0  0  0  0  0  0  0  0  0  0  0
    5.0210   -0.6415    1.5929 O   0  0  0  0  0  0  0  0  0  0  0  0
    5.5997    0.6648   -2.1142 C   0  0  0  0  0  0  0  0  0  0  0  0
   -0.8665   -1.9496   -0.3096 O   0  0  0  0  0  0  0  0  0  0  0  0
   -0.4275    2.8690    0.6143 C   0  0  0  0  0  0  0  0  0  0  0  0
   -4.7698    0.7282   -0.3757 O   0  0  0  0  0  0  0  0  0  0  0  0
   -3.5853   -1.6702   -0.7214 O   0  0  0  0  0  0  0  0  0  0  0  0
   -0.7525   -2.4946   -1.6311 C   0  0  0  0  0  0  0  0  0  0  0  0
   -5.4302    1.9805   -0.2225 C   0  0  0  0  0  0  0  0  0  0  0  0
   -4.2592   -2.3092    0.3710 C   0  0  0  0  0  0  0  0  0  0  0  0
    2.9152   -0.8956    2.7181 H   0  0  0  0  0  0  0  0  0  0  0  0
    3.2221    0.8875   -2.1481 H   0  0  0  0  0  0  0  0  0  0  0  0
    0.9999    0.9292   -1.7310 H   0  0  0  0  0  0  0  0  0  0  0  0
   -3.0726    2.7475    0.2498 H   0  0  0  0  0  0  0  0  0  0  0  0
   -0.2559   -1.4383    2.2195 H   0  0  0  0  0  0  0  0  0  0  0  0
   -0.2277    0.2242    2.7724 H   0  0  0  0  0  0  0  0  0  0  0  0
    0.9200   -0.9421    3.4409 H   0  0  0  0  0  0  0  0  0  0  0  0
    5.2816    1.6992   -2.2547 H   0  0  0  0  0  0  0  0  0  0  0  0
    5.1340    0.0312   -2.8709 H   0  0  0  0  0  0  0  0  0  0  0  0
    6.6799    0.6016   -2.2019 H   0  0  0  0  0  0  0  0  0  0  0  0
    0.1982    3.1865   -0.2221 H   0  0  0  0  0  0  0  0  0  0  0  0
   -1.0761    3.7025    0.8789 H   0  0  0  0  0  0  0  0  0  0  0  0
    0.2425    2.6809    1.4542 H   0  0  0  0  0  0  0  0  0  0  0  0
   -0.1264   -1.8542   -2.2561 H   0  0  0  0  0  0  0  0  0  0  0  0
   -0.2767   -3.4658   -1.5200 H   0  0  0  0  0  0  0  0  0  0  0  0
   -1.7333   -2.6154   -2.0892 H   0  0  0  0  0  0  0  0  0  0  0  0
   -5.0676    2.7119   -0.9475 H   0  0  0  0  0  0  0  0  0  0  0  0
   -6.4830    1.7847   -0.4041 H   0  0  0  0  0  0  0  0  0  0  0  0
   -5.3043    2.3763    0.7873 H   0  0  0  0  0  0  0  0  0  0  0  0
   -3.5399   -2.6796    1.1040 H   0  0  0  0  0  0  0  0  0  0  0  0
   -4.9568   -1.6230    0.8528 H   0  0  0  0  0  0  0  0  0  0  0  0
   -4.8082   -3.1463   -0.0538 H   0  0  0  0  0  0  0  0  0  0  0  0
  1  2  2  0  0  0  0
  1  6  4  0  0  0  0
  1 13  1  0  0  0  0
  2 15  4  0  0  0  0
  2 25  1  0  0  0  0
  3  4  2  0  0  0  0
  3 14  4  0  0  0  0
  3 15  1  0  0  0  0
  4  5  4  0  0  0  0
  4 26  1  0  0  0  0
  5  6  2  0  0  0  0
  5 27  1  0  0  0  0
  6  8  1  0  0  0  0
  7  8  4  0  0  0  0
  7 12  4  0  0  0  0
  7 18  1  0  0  0  0
  8  9  4  0  0  0  0
  9 10  4  0  0  0  0
  9 19  1  0  0  0  0
 10 11  4  0  0  0  0
 10 28  1  0  0  0  0
 11 12  4  0  0  0  0
 11 20  1  0  0  0  0
 12 21  1  0  0  0  0
 13 29  1  0  0  0  0
 13 30  1  0  0  0  0
 13 31  1  0  0  0  0
 14 17  1  0  0  0  0
 15 16  2  0  0  0  0
 17 32  1  0  0  0  0
 17 33  1  0  0  0  0
 17 34  1  0  0  0  0
 18 22  1  0  0  0  0
 19 35  1  0  0  0  0
 19 36  1  0  0  0  0
 19 37  1  0  0  0  0
 20 23  1  0  0  0  0
 21 24  1  0  0  0  0
 22 38  1  0  0  0  0
 22 39  1  0  0  0  0
 22 40  1  0  0  0  0
 23 41  1  0  0  0  0
 23 42  1  0  0  0  0
 23 43  1  0  0  0  0
 24 44  1  0  0  0  0
 24 45  1  0  0  0  0
 24 46  1  0  0  0  0
M  END
