# Supplementary material for: Deconstruction of Desacetamidocolchicine’s B Ring Reveals a Class 3 Atropisomeric AC Ring with Tubulin Binding Properties
Source: J Org Chem. 2025 May 27;90(22):7246–58. doi: 10.1021/acs.joc.5c00284 (PMC12150326; doi:10.1021/acs.joc.5c00284)
Supplement: Supplementary file 3 [file jo5c00284_si_003.zip › VCD Reports/Conformer-MOL-files/Bejcecine/bejcecine-C4.mol]

71 137.649 0.000

Created by GaussView 6.0.16
 46 47  0  0  0  0  0  0  0  0  0    0
   -1.4754   -0.2724    1.4710 C   0  0  0  0  0  0  0  0  0  0  0  0
   -2.8092   -0.1621    1.7611 C   0  0  0  0  0  0  0  0  0  0  0  0
   -4.0216    0.0191   -0.4888 C   0  0  0  0  0  0  0  0  0  0  0  0
   -2.9331   -0.0519   -1.3127 C   0  0  0  0  0  0  0  0  0  0  0  0
   -1.5548   -0.1835   -1.0171 C   0  0  0  0  0  0  0  0  0  0  0  0
   -0.8733   -0.2834    0.1652 C   0  0  0  0  0  0  0  0  0  0  0  0
    1.4305    0.7108    0.1976 C   0  0  0  0  0  0  0  0  0  0  0  0
    0.6177   -0.4266    0.0544 C   0  0  0  0  0  0  0  0  0  0  0  0
    1.2115   -1.6626   -0.2159 C   0  0  0  0  0  0  0  0  0  0  0  0
    2.5999   -1.7459   -0.3362 C   0  0  0  0  0  0  0  0  0  0  0  0
    3.4059   -0.6239   -0.1827 C   0  0  0  0  0  0  0  0  0  0  0  0
    2.8214    0.6276    0.0781 C   0  0  0  0  0  0  0  0  0  0  0  0
   -0.5427   -0.3935    2.6552 C   0  0  0  0  0  0  0  0  0  0  0  0
   -5.2745    0.1420   -0.9572 O   0  0  0  0  0  0  0  0  0  0  0  0
   -4.0273   -0.0226    0.9921 C   0  0  0  0  0  0  0  0  0  0  0  0
   -5.1081    0.0619    1.5869 O   0  0  0  0  0  0  0  0  0  0  0  0
   -5.5183    0.1959   -2.3606 C   0  0  0  0  0  0  0  0  0  0  0  0
    0.7976    1.8724    0.5485 O   0  0  0  0  0  0  0  0  0  0  0  0
    0.3847   -2.9136   -0.3832 C   0  0  0  0  0  0  0  0  0  0  0  0
    4.7661   -0.6464   -0.2324 O   0  0  0  0  0  0  0  0  0  0  0  0
    3.5898    1.7355    0.3359 O   0  0  0  0  0  0  0  0  0  0  0  0
    1.0498    3.0655   -0.2025 C   0  0  0  0  0  0  0  0  0  0  0  0
    5.4199   -1.8928   -0.4492 C   0  0  0  0  0  0  0  0  0  0  0  0
    4.3675    2.2518   -0.7546 C   0  0  0  0  0  0  0  0  0  0  0  0
   -3.0586   -0.1767    2.8158 H   0  0  0  0  0  0  0  0  0  0  0  0
   -3.1368   -0.0006   -2.3726 H   0  0  0  0  0  0  0  0  0  0  0  0
   -0.9332   -0.2086   -1.9042 H   0  0  0  0  0  0  0  0  0  0  0  0
    3.0475   -2.7077   -0.5337 H   0  0  0  0  0  0  0  0  0  0  0  0
    0.1389    0.4570    2.6935 H   0  0  0  0  0  0  0  0  0  0  0  0
   -1.0977   -0.4324    3.5891 H   0  0  0  0  0  0  0  0  0  0  0  0
    0.0740   -1.2901    2.5813 H   0  0  0  0  0  0  0  0  0  0  0  0
   -5.1816   -0.7169   -2.8551 H   0  0  0  0  0  0  0  0  0  0  0  0
   -5.0309    1.0607   -2.8140 H   0  0  0  0  0  0  0  0  0  0  0  0
   -6.5948    0.2898   -2.4651 H   0  0  0  0  0  0  0  0  0  0  0  0
   -0.2133   -2.8814   -1.2960 H   0  0  0  0  0  0  0  0  0  0  0  0
    1.0238   -3.7935   -0.4349 H   0  0  0  0  0  0  0  0  0  0  0  0
   -0.3130   -3.0506    0.4442 H   0  0  0  0  0  0  0  0  0  0  0  0
    0.1989    3.7182   -0.0212 H   0  0  0  0  0  0  0  0  0  0  0  0
    1.9642    3.5546    0.1248 H   0  0  0  0  0  0  0  0  0  0  0  0
    1.1111    2.8452   -1.2698 H   0  0  0  0  0  0  0  0  0  0  0  0
    5.1501   -2.3210   -1.4165 H   0  0  0  0  0  0  0  0  0  0  0  0
    6.4840   -1.6754   -0.4353 H   0  0  0  0  0  0  0  0  0  0  0  0
    5.1849   -2.6064    0.3428 H   0  0  0  0  0  0  0  0  0  0  0  0
    4.8572    3.1465   -0.3777 H   0  0  0  0  0  0  0  0  0  0  0  0
    3.7230    2.5186   -1.5950 H   0  0  0  0  0  0  0  0  0  0  0  0
    5.1158    1.5327   -1.0809 H   0  0  0  0  0  0  0  0  0  0  0  0
  1  2  2  0  0  0  0
  1  6  4  0  0  0  0
  1 13  1  0  0  0  0
  2 15  4  0  0  0  0
  2 25  1  0  0  0  0
  3  4  2  0  0  0  0
  3 14  4  0  0  0  0
  3 15  1  0  0  0  0
  4  5  4  0  0  0  0
  4 26  1  0  0  0  0
  5  6  2  0  0  0  0
  5 27  1  0  0  0  0
  6  8  1  0  0  0  0
  7  8  4  0  0  0  0
  7 12  4  0  0  0  0
  7 18  1  0  0  0  0
  8  9  4  0  0  0  0
  9 10  4  0  0  0  0
  9 19  1  0  0  0  0
 10 11  4  0  0  0  0
 10 28  1  0  0  0  0
 11 12  4  0  0  0  0
 11 20  1  0  0  0  0
 12 21  1  0  0  0  0
 13 29  1  0  0  0  0
 13 30  1  0  0  0  0
 13 31  1  0  0  0  0
 14 17  1  0  0  0  0
 15 16  2  0  0  0  0
 17 32  1  0  0  0  0
 17 33  1  0  0  0  0
 17 34  1  0  0  0  0
 18 22  1  0  0  0  0
 19 35  1  0  0  0  0
 19 36  1  0  0  0  0
 19 37  1  0  0  0  0
 20 23  1  0  0  0  0
 21 24  1  0  0  0  0
 22 38  1  0  0  0  0
 22 39  1  0  0  0  0
 22 40  1  0  0  0  0
 23 41  1  0  0  0  0
 23 42  1  0  0  0  0
 23 43  1  0  0  0  0
 24 44  1  0  0  0  0
 24 45  1  0  0  0  0
 24 46  1  0  0  0  0
M  END
