# Supplementary material for: Deconstruction of Desacetamidocolchicine’s B Ring Reveals a Class 3 Atropisomeric AC Ring with Tubulin Binding Properties
Source: J Org Chem. 2025 May 27;90(22):7246–58. doi: 10.1021/acs.joc.5c00284 (PMC12150326; doi:10.1021/acs.joc.5c00284)
Supplement: Supplementary file 3 [file jo5c00284_si_003.zip › VCD Reports/Conformer-MOL-files/Bejcecine/bejcecine-C5.mol]

69 137.555 0.000

Created by GaussView 6.0.16
 46 47  0  0  0  0  0  0  0  0  0    0
   -1.4491    0.3491    1.3778 C   0  0  0  0  0  0  0  0  0  0  0  0
   -2.7737    0.5842    1.6351 C   0  0  0  0  0  0  0  0  0  0  0  0
   -4.0540   -0.1646   -0.4538 C   0  0  0  0  0  0  0  0  0  0  0  0
   -2.9908   -0.5842   -1.2037 C   0  0  0  0  0  0  0  0  0  0  0  0
   -1.6049   -0.6029   -0.9178 C   0  0  0  0  0  0  0  0  0  0  0  0
   -0.8874   -0.2125    0.1800 C   0  0  0  0  0  0  0  0  0  0  0  0
    1.4080    0.6533   -0.3465 C   0  0  0  0  0  0  0  0  0  0  0  0
    0.5995   -0.4097    0.0967 C   0  0  0  0  0  0  0  0  0  0  0  0
    1.1875   -1.6340    0.4196 C   0  0  0  0  0  0  0  0  0  0  0  0
    2.5696   -1.7875    0.2947 C   0  0  0  0  0  0  0  0  0  0  0  0
    3.3674   -0.7482   -0.1670 C   0  0  0  0  0  0  0  0  0  0  0  0
    2.7912    0.4942   -0.4884 C   0  0  0  0  0  0  0  0  0  0  0  0
   -0.4814    0.7187    2.4801 C   0  0  0  0  0  0  0  0  0  0  0  0
   -5.3192   -0.2235   -0.9005 O   0  0  0  0  0  0  0  0  0  0  0  0
   -4.0159    0.4011    0.9148 C   0  0  0  0  0  0  0  0  0  0  0  0
   -5.0786    0.7272    1.4567 O   0  0  0  0  0  0  0  0  0  0  0  0
   -5.6025   -0.7316   -2.2021 C   0  0  0  0  0  0  0  0  0  0  0  0
    0.7417    1.7939   -0.6947 O   0  0  0  0  0  0  0  0  0  0  0  0
    0.3587   -2.7994    0.9004 C   0  0  0  0  0  0  0  0  0  0  0  0
    4.7090   -0.8499   -0.3745 O   0  0  0  0  0  0  0  0  0  0  0  0
    3.5404    1.4978   -1.0529 O   0  0  0  0  0  0  0  0  0  0  0  0
    1.2859    3.0846   -0.3987 C   0  0  0  0  0  0  0  0  0  0  0  0
    5.3480   -2.0938   -0.1061 C   0  0  0  0  0  0  0  0  0  0  0  0
    4.5468    2.1031   -0.2289 C   0  0  0  0  0  0  0  0  0  0  0  0
   -2.9904    1.0114    2.6073 H   0  0  0  0  0  0  0  0  0  0  0  0
   -3.2267   -0.9694   -2.1853 H   0  0  0  0  0  0  0  0  0  0  0  0
   -1.0107   -1.0011   -1.7317 H   0  0  0  0  0  0  0  0  0  0  0  0
    3.0126   -2.7395    0.5429 H   0  0  0  0  0  0  0  0  0  0  0  0
    0.2173    1.4854    2.1434 H   0  0  0  0  0  0  0  0  0  0  0  0
    0.1201   -0.1398    2.7816 H   0  0  0  0  0  0  0  0  0  0  0  0
   -1.0072    1.0956    3.3536 H   0  0  0  0  0  0  0  0  0  0  0  0
   -6.6805   -0.6656   -2.3112 H   0  0  0  0  0  0  0  0  0  0  0  0
   -5.2888   -1.7726   -2.2971 H   0  0  0  0  0  0  0  0  0  0  0  0
   -5.1196   -0.1306   -2.9745 H   0  0  0  0  0  0  0  0  0  0  0  0
   -0.2931   -3.1789    0.1111 H   0  0  0  0  0  0  0  0  0  0  0  0
    0.9973   -3.6178    1.2286 H   0  0  0  0  0  0  0  0  0  0  0  0
   -0.2881   -2.5213    1.7340 H   0  0  0  0  0  0  0  0  0  0  0  0
    1.7637    3.0932    0.5821 H   0  0  0  0  0  0  0  0  0  0  0  0
    2.0004    3.3994   -1.1547 H   0  0  0  0  0  0  0  0  0  0  0  0
    0.4364    3.7640   -0.3863 H   0  0  0  0  0  0  0  0  0  0  0  0
    4.9372   -2.8925   -0.7266 H   0  0  0  0  0  0  0  0  0  0  0  0
    6.3957   -1.9477   -0.3525 H   0  0  0  0  0  0  0  0  0  0  0  0
    5.2583   -2.3685    0.9468 H   0  0  0  0  0  0  0  0  0  0  0  0
    4.9720    2.9119   -0.8183 H   0  0  0  0  0  0  0  0  0  0  0  0
    4.1054    2.5129    0.6822 H   0  0  0  0  0  0  0  0  0  0  0  0
    5.3247    1.3889    0.0318 H   0  0  0  0  0  0  0  0  0  0  0  0
  1  2  2  0  0  0  0
  1  6  4  0  0  0  0
  1 13  1  0  0  0  0
  2 15  4  0  0  0  0
  2 25  1  0  0  0  0
  3  4  2  0  0  0  0
  3 14  4  0  0  0  0
  3 15  1  0  0  0  0
  4  5  4  0  0  0  0
  4 26  1  0  0  0  0
  5  6  2  0  0  0  0
  5 27  1  0  0  0  0
  6  8  1  0  0  0  0
  7  8  4  0  0  0  0
  7 12  4  0  0  0  0
  7 18  1  0  0  0  0
  8  9  4  0  0  0  0
  9 10  4  0  0  0  0
  9 19  1  0  0  0  0
 10 11  4  0  0  0  0
 10 28  1  0  0  0  0
 11 12  4  0  0  0  0
 11 20  1  0  0  0  0
 12 21  1  0  0  0  0
 13 29  1  0  0  0  0
 13 30  1  0  0  0  0
 13 31  1  0  0  0  0
 14 17  1  0  0  0  0
 15 16  2  0  0  0  0
 17 32  1  0  0  0  0
 17 33  1  0  0  0  0
 17 34  1  0  0  0  0
 18 22  1  0  0  0  0
 19 35  1  0  0  0  0
 19 36  1  0  0  0  0
 19 37  1  0  0  0  0
 20 23  1  0  0  0  0
 21 24  1  0  0  0  0
 22 38  1  0  0  0  0
 22 39  1  0  0  0  0
 22 40  1  0  0  0  0
 23 41  1  0  0  0  0
 23 42  1  0  0  0  0
 23 43  1  0  0  0  0
 24 44  1  0  0  0  0
 24 45  1  0  0  0  0
 24 46  1  0  0  0  0
M  END
