# Supplementary material for: Deconstruction of Desacetamidocolchicine’s B Ring Reveals a Class 3 Atropisomeric AC Ring with Tubulin Binding Properties
Source: J Org Chem. 2025 May 27;90(22):7246–58. doi: 10.1021/acs.joc.5c00284 (PMC12150326; doi:10.1021/acs.joc.5c00284)
Supplement: Supplementary file 3 [file jo5c00284_si_003.zip › VCD Reports/Conformer-MOL-files/Bejcecine/bejcecine-C6.mol]

36 135.204 0.000

Created by GaussView 6.0.16
 46 47  0  0  0  0  0  0  0  0  0    0
    1.4261   -0.4399    1.4150 C   0  0  0  0  0  0  0  0  0  0  0  0
    2.7485   -0.7316    1.6173 C   0  0  0  0  0  0  0  0  0  0  0  0
    3.9979    0.1305   -0.4481 C   0  0  0  0  0  0  0  0  0  0  0  0
    2.9307    0.6411   -1.1331 C   0  0  0  0  0  0  0  0  0  0  0  0
    1.5536    0.6785   -0.8081 C   0  0  0  0  0  0  0  0  0  0  0  0
    0.8531    0.2237    0.2758 C   0  0  0  0  0  0  0  0  0  0  0  0
   -1.4809   -0.5615   -0.1802 C   0  0  0  0  0  0  0  0  0  0  0  0
   -0.6300    0.4638    0.2453 C   0  0  0  0  0  0  0  0  0  0  0  0
   -1.1787    1.7027    0.6158 C   0  0  0  0  0  0  0  0  0  0  0  0
   -2.5569    1.8838    0.5292 C   0  0  0  0  0  0  0  0  0  0  0  0
   -3.4008    0.8670    0.1002 C   0  0  0  0  0  0  0  0  0  0  0  0
   -2.8665   -0.3748   -0.2504 C   0  0  0  0  0  0  0  0  0  0  0  0
    0.4736   -0.8641    2.5103 C   0  0  0  0  0  0  0  0  0  0  0  0
    5.2518    0.1834   -0.9235 O   0  0  0  0  0  0  0  0  0  0  0  0
    3.9760   -0.5384    0.8745 C   0  0  0  0  0  0  0  0  0  0  0  0
    5.0405   -0.9419    1.3562 O   0  0  0  0  0  0  0  0  0  0  0  0
    5.5204    0.7807   -2.1902 C   0  0  0  0  0  0  0  0  0  0  0  0
   -0.9477   -1.7994   -0.4501 O   0  0  0  0  0  0  0  0  0  0  0  0
   -0.3070    2.8365    1.0940 C   0  0  0  0  0  0  0  0  0  0  0  0
   -4.7575    1.0809    0.1047 O   0  0  0  0  0  0  0  0  0  0  0  0
   -3.6829   -1.3942   -0.6780 O   0  0  0  0  0  0  0  0  0  0  0  0
   -0.9074   -2.1754   -1.8339 C   0  0  0  0  0  0  0  0  0  0  0  0
   -5.3793    1.1540   -1.1862 C   0  0  0  0  0  0  0  0  0  0  0  0
   -4.1679   -2.2464    0.3704 C   0  0  0  0  0  0  0  0  0  0  0  0
    2.9762   -1.2351    2.5495 H   0  0  0  0  0  0  0  0  0  0  0  0
    3.1542    1.0952   -2.0877 H   0  0  0  0  0  0  0  0  0  0  0  0
    0.9530    1.1584   -1.5717 H   0  0  0  0  0  0  0  0  0  0  0  0
   -3.0017    2.8293    0.8095 H   0  0  0  0  0  0  0  0  0  0  0  0
   -0.2297   -1.6102    2.1377 H   0  0  0  0  0  0  0  0  0  0  0  0
   -0.1190   -0.0211    2.8677 H   0  0  0  0  0  0  0  0  0  0  0  0
    1.0111   -1.2903    3.3535 H   0  0  0  0  0  0  0  0  0  0  0  0
    6.5926    0.6884   -2.3329 H   0  0  0  0  0  0  0  0  0  0  0  0
    5.2405    1.8355   -2.1970 H   0  0  0  0  0  0  0  0  0  0  0  0
    4.9984    0.2565   -2.9924 H   0  0  0  0  0  0  0  0  0  0  0  0
    0.3205    3.2272    0.2907 H   0  0  0  0  0  0  0  0  0  0  0  0
   -0.9159    3.6566    1.4704 H   0  0  0  0  0  0  0  0  0  0  0  0
    0.3661    2.5196    1.8922 H   0  0  0  0  0  0  0  0  0  0  0  0
   -1.9084   -2.1932   -2.2635 H   0  0  0  0  0  0  0  0  0  0  0  0
   -0.2731   -1.4882   -2.3977 H   0  0  0  0  0  0  0  0  0  0  0  0
   -0.4763   -3.1729   -1.8659 H   0  0  0  0  0  0  0  0  0  0  0  0
   -5.2571    0.2212   -1.7355 H   0  0  0  0  0  0  0  0  0  0  0  0
   -6.4354    1.3379   -1.0052 H   0  0  0  0  0  0  0  0  0  0  0  0
   -4.9609    1.9813   -1.7641 H   0  0  0  0  0  0  0  0  0  0  0  0
   -4.8010   -2.9906   -0.1065 H   0  0  0  0  0  0  0  0  0  0  0  0
   -3.3390   -2.7425    0.8777 H   0  0  0  0  0  0  0  0  0  0  0  0
   -4.7547   -1.6750    1.0915 H   0  0  0  0  0  0  0  0  0  0  0  0
  1  2  2  0  0  0  0
  1  6  4  0  0  0  0
  1 13  1  0  0  0  0
  2 15  1  0  0  0  0
  2 25  1  0  0  0  0
  3  4  2  0  0  0  0
  3 14  4  0  0  0  0
  3 15  1  0  0  0  0
  4  5  4  0  0  0  0
  4 26  1  0  0  0  0
  5  6  2  0  0  0  0
  5 27  1  0  0  0  0
  6  8  1  0  0  0  0
  7  8  4  0  0  0  0
  7 12  4  0  0  0  0
  7 18  1  0  0  0  0
  8  9  4  0  0  0  0
  9 10  4  0  0  0  0
  9 19  1  0  0  0  0
 10 11  4  0  0  0  0
 10 28  1  0  0  0  0
 11 12  4  0  0  0  0
 11 20  1  0  0  0  0
 12 21  1  0  0  0  0
 13 29  1  0  0  0  0
 13 30  1  0  0  0  0
 13 31  1  0  0  0  0
 14 17  1  0  0  0  0
 15 16  2  0  0  0  0
 17 32  1  0  0  0  0
 17 33  1  0  0  0  0
 17 34  1  0  0  0  0
 18 22  1  0  0  0  0
 19 35  1  0  0  0  0
 19 36  1  0  0  0  0
 19 37  1  0  0  0  0
 20 23  1  0  0  0  0
 21 24  1  0  0  0  0
 22 38  1  0  0  0  0
 22 39  1  0  0  0  0
 22 40  1  0  0  0  0
 23 41  1  0  0  0  0
 23 42  1  0  0  0  0
 23 43  1  0  0  0  0
 24 44  1  0  0  0  0
 24 45  1  0  0  0  0
 24 46  1  0  0  0  0
M  END
