# Supplementary material for: Deconstruction of Desacetamidocolchicine’s B Ring Reveals a Class 3 Atropisomeric AC Ring with Tubulin Binding Properties
Source: J Org Chem. 2025 May 27;90(22):7246–58. doi: 10.1021/acs.joc.5c00284 (PMC12150326; doi:10.1021/acs.joc.5c00284)
Supplement: Supplementary file 3 [file jo5c00284_si_003.zip › VCD Reports/Conformer-MOL-files/Isobejcecine/isobejcecine-C2.mol]

72 137.735 0

Created by GaussView 6.0.16
 46 47  0  0  0  0  0  0  0  0  0    0
   -1.2586    0.5019   -1.4131 C   0  0  0  0  0  0  0  0  0  0  0  0
   -2.4944    0.8301   -1.8766 C   0  0  0  0  0  0  0  0  0  0  0  0
   -4.0092   -0.0222   -0.0314 C   0  0  0  0  0  0  0  0  0  0  0  0
   -3.0606   -0.5178    0.8189 C   0  0  0  0  0  0  0  0  0  0  0  0
   -1.6389   -0.6045    0.7751 C   0  0  0  0  0  0  0  0  0  0  0  0
   -0.8150   -0.1593   -0.2342 C   0  0  0  0  0  0  0  0  0  0  0  0
    1.2728   -1.5702   -0.4624 C   0  0  0  0  0  0  0  0  0  0  0  0
    0.6670   -0.3476   -0.1544 C   0  0  0  0  0  0  0  0  0  0  0  0
    1.4798    0.7464    0.1711 C   0  0  0  0  0  0  0  0  0  0  0  0
    2.8677    0.6321    0.2218 C   0  0  0  0  0  0  0  0  0  0  0  0
    3.4638   -0.6040   -0.0612 C   0  0  0  0  0  0  0  0  0  0  0  0
    2.6610   -1.6851   -0.4060 C   0  0  0  0  0  0  0  0  0  0  0  0
   -5.3157   -0.0751    0.2607 O   0  0  0  0  0  0  0  0  0  0  0  0
   -3.8194    0.6298   -1.3477 C   0  0  0  0  0  0  0  0  0  0  0  0
   -4.8057    1.0069   -1.9834 O   0  0  0  0  0  0  0  0  0  0  0  0
   -5.7583   -0.6533    1.4768 C   0  0  0  0  0  0  0  0  0  0  0  0
    0.4542   -2.7683   -0.8542 C   0  0  0  0  0  0  0  0  0  0  0  0
    0.8985    1.9681    0.3786 O   0  0  0  0  0  0  0  0  0  0  0  0
    4.8148   -0.6413    0.0136 O   0  0  0  0  0  0  0  0  0  0  0  0
    5.4638   -1.8688   -0.2687 C   0  0  0  0  0  0  0  0  0  0  0  0
   -1.0592   -1.2560    2.0044 C   0  0  0  0  0  0  0  0  0  0  0  0
    3.6317    1.7074    0.5828 O   0  0  0  0  0  0  0  0  0  0  0  0
    0.8610    2.4073    1.7350 C   0  0  0  0  0  0  0  0  0  0  0  0
    4.1897    2.4269   -0.5156 C   0  0  0  0  0  0  0  0  0  0  0  0
   -0.4485    0.7962   -2.0732 H   0  0  0  0  0  0  0  0  0  0  0  0
   -2.5262    1.3388   -2.8345 H   0  0  0  0  0  0  0  0  0  0  0  0
   -3.4647   -0.9433    1.7295 H   0  0  0  0  0  0  0  0  0  0  0  0
    3.1126   -2.6380   -0.6449 H   0  0  0  0  0  0  0  0  0  0  0  0
   -6.8418   -0.5693    1.4631 H   0  0  0  0  0  0  0  0  0  0  0  0
   -5.3635   -0.1136    2.3412 H   0  0  0  0  0  0  0  0  0  0  0  0
   -5.4767   -1.7071    1.5422 H   0  0  0  0  0  0  0  0  0  0  0  0
    1.0926   -3.5684   -1.2277 H   0  0  0  0  0  0  0  0  0  0  0  0
   -0.1100   -3.1640   -0.0060 H   0  0  0  0  0  0  0  0  0  0  0  0
   -0.2722   -2.5208   -1.6302 H   0  0  0  0  0  0  0  0  0  0  0  0
    6.5275   -1.6812   -0.1430 H   0  0  0  0  0  0  0  0  0  0  0  0
    5.1514   -2.6534    0.4254 H   0  0  0  0  0  0  0  0  0  0  0  0
    5.2736   -2.1949   -1.2947 H   0  0  0  0  0  0  0  0  0  0  0  0
   -1.3862   -0.7238    2.9012 H   0  0  0  0  0  0  0  0  0  0  0  0
    0.0266   -1.2744    1.9937 H   0  0  0  0  0  0  0  0  0  0  0  0
   -1.4222   -2.2828    2.1000 H   0  0  0  0  0  0  0  0  0  0  0  0
    0.3961    3.3914    1.7270 H   0  0  0  0  0  0  0  0  0  0  0  0
    1.8661    2.4813    2.1526 H   0  0  0  0  0  0  0  0  0  0  0  0
    0.2570    1.7294    2.3439 H   0  0  0  0  0  0  0  0  0  0  0  0
    4.7685    3.2445   -0.0895 H   0  0  0  0  0  0  0  0  0  0  0  0
    3.4006    2.8341   -1.1527 H   0  0  0  0  0  0  0  0  0  0  0  0
    4.8477    1.7873   -1.1081 H   0  0  0  0  0  0  0  0  0  0  0  0
  1  2  2  0  0  0  0
  1  6  4  0  0  0  0
  1 25  1  0  0  0  0
  2 14  4  0  0  0  0
  2 26  1  0  0  0  0
  3  4  2  0  0  0  0
  3 13  4  0  0  0  0
  3 14  1  0  0  0  0
  4  5  4  0  0  0  0
  4 27  1  0  0  0  0
  5  6  2  0  0  0  0
  5 21  1  0  0  0  0
  6  8  1  0  0  0  0
  7  8  4  0  0  0  0
  7 12  4  0  0  0  0
  7 17  1  0  0  0  0
  8  9  4  0  0  0  0
  9 10  4  0  0  0  0
  9 18  1  0  0  0  0
 10 11  4  0  0  0  0
 10 22  1  0  0  0  0
 11 12  4  0  0  0  0
 11 19  1  0  0  0  0
 12 28  1  0  0  0  0
 13 16  1  0  0  0  0
 14 15  2  0  0  0  0
 16 29  1  0  0  0  0
 16 30  1  0  0  0  0
 16 31  1  0  0  0  0
 17 32  1  0  0  0  0
 17 33  1  0  0  0  0
 17 34  1  0  0  0  0
 18 23  1  0  0  0  0
 19 20  1  0  0  0  0
 20 35  1  0  0  0  0
 20 36  1  0  0  0  0
 20 37  1  0  0  0  0
 21 38  1  0  0  0  0
 21 39  1  0  0  0  0
 21 40  1  0  0  0  0
 22 24  1  0  0  0  0
 23 41  1  0  0  0  0
 23 42  1  0  0  0  0
 23 43  1  0  0  0  0
 24 44  1  0  0  0  0
 24 45  1  0  0  0  0
 24 46  1  0  0  0  0
M  END
