# Supplementary material for: Deconstruction of Desacetamidocolchicine’s B Ring Reveals a Class 3 Atropisomeric AC Ring with Tubulin Binding Properties
Source: J Org Chem. 2025 May 27;90(22):7246–58. doi: 10.1021/acs.joc.5c00284 (PMC12150326; doi:10.1021/acs.joc.5c00284)
Supplement: Supplementary file 3 [file jo5c00284_si_003.zip › VCD Reports/Conformer-MOL-files/Isobejcecine/isobejcecine-C3.mol]

89 139.392 0

Created by GaussView 6.0.16
 46 47  0  0  0  0  0  0  0  0  0    0
   -1.3652   -0.4385   -1.4827 C   0  0  0  0  0  0  0  0  0  0  0  0
   -2.6284   -0.3739   -1.9885 C   0  0  0  0  0  0  0  0  0  0  0  0
   -4.0222    0.0109    0.0910 C   0  0  0  0  0  0  0  0  0  0  0  0
   -3.0269    0.0114    1.0315 C   0  0  0  0  0  0  0  0  0  0  0  0
   -1.6145   -0.1389    0.9696 C   0  0  0  0  0  0  0  0  0  0  0  0
   -0.8539   -0.3335   -0.1640 C   0  0  0  0  0  0  0  0  0  0  0  0
    1.2678   -1.6891   -0.1092 C   0  0  0  0  0  0  0  0  0  0  0  0
    0.6330   -0.4467   -0.0549 C   0  0  0  0  0  0  0  0  0  0  0  0
    1.4077    0.7177    0.0685 C   0  0  0  0  0  0  0  0  0  0  0  0
    2.8011    0.6519    0.1539 C   0  0  0  0  0  0  0  0  0  0  0  0
    3.4239   -0.6060    0.1166 C   0  0  0  0  0  0  0  0  0  0  0  0
    2.6572   -1.7546   -0.0264 C   0  0  0  0  0  0  0  0  0  0  0  0
   -5.3063    0.1851    0.4283 O   0  0  0  0  0  0  0  0  0  0  0  0
   -3.9142   -0.1724   -1.3744 C   0  0  0  0  0  0  0  0  0  0  0  0
   -4.9372   -0.1501   -2.0635 O   0  0  0  0  0  0  0  0  0  0  0  0
   -5.6767    0.3888    1.7815 C   0  0  0  0  0  0  0  0  0  0  0  0
    0.4771   -2.9606   -0.2419 C   0  0  0  0  0  0  0  0  0  0  0  0
    0.7288    1.8931    0.1832 O   0  0  0  0  0  0  0  0  0  0  0  0
    4.7712   -0.6051    0.2653 O   0  0  0  0  0  0  0  0  0  0  0  0
    5.4449   -1.8514    0.2732 C   0  0  0  0  0  0  0  0  0  0  0  0
   -0.9208   -0.0407    2.3037 C   0  0  0  0  0  0  0  0  0  0  0  0
    3.5161    1.7919    0.3964 O   0  0  0  0  0  0  0  0  0  0  0  0
    1.0998    2.9919   -0.6445 C   0  0  0  0  0  0  0  0  0  0  0  0
    4.4339    2.1978   -0.6194 C   0  0  0  0  0  0  0  0  0  0  0  0
   -0.5965   -0.5960   -2.2338 H   0  0  0  0  0  0  0  0  0  0  0  0
   -2.7191   -0.4883   -3.0638 H   0  0  0  0  0  0  0  0  0  0  0  0
   -3.3802    0.1585    2.0441 H   0  0  0  0  0  0  0  0  0  0  0  0
    3.1356   -2.7235   -0.0521 H   0  0  0  0  0  0  0  0  0  0  0  0
   -5.4110   -0.4713    2.4011 H   0  0  0  0  0  0  0  0  0  0  0  0
   -6.7571    0.5074    1.7736 H   0  0  0  0  0  0  0  0  0  0  0  0
   -5.2154    1.2915    2.1892 H   0  0  0  0  0  0  0  0  0  0  0  0
   -0.0347   -3.0187   -1.2057 H   0  0  0  0  0  0  0  0  0  0  0  0
   -0.2943   -3.0335    0.5276 H   0  0  0  0  0  0  0  0  0  0  0  0
    1.1263   -3.8316   -0.1571 H   0  0  0  0  0  0  0  0  0  0  0  0
    5.3159   -2.3818   -0.6738 H   0  0  0  0  0  0  0  0  0  0  0  0
    5.0998   -2.4852    1.0943 H   0  0  0  0  0  0  0  0  0  0  0  0
    6.4981   -1.6212    0.4155 H   0  0  0  0  0  0  0  0  0  0  0  0
   -0.5470    0.9755    2.4580 H   0  0  0  0  0  0  0  0  0  0  0  0
   -1.6000   -0.2739    3.1228 H   0  0  0  0  0  0  0  0  0  0  0  0
   -0.0622   -0.7082    2.3606 H   0  0  0  0  0  0  0  0  0  0  0  0
    1.9353    3.5473   -0.2213 H   0  0  0  0  0  0  0  0  0  0  0  0
    1.3559    2.6522   -1.6508 H   0  0  0  0  0  0  0  0  0  0  0  0
    0.2237    3.6363   -0.7011 H   0  0  0  0  0  0  0  0  0  0  0  0
    4.8671    3.1368   -0.2796 H   0  0  0  0  0  0  0  0  0  0  0  0
    5.2237    1.4606   -0.7594 H   0  0  0  0  0  0  0  0  0  0  0  0
    3.9150    2.3627   -1.5674 H   0  0  0  0  0  0  0  0  0  0  0  0
  1  2  2  0  0  0  0
  1  6  4  0  0  0  0
  1 25  1  0  0  0  0
  2 14  4  0  0  0  0
  2 26  1  0  0  0  0
  3  4  2  0  0  0  0
  3 13  4  0  0  0  0
  3 14  1  0  0  0  0
  4  5  4  0  0  0  0
  4 27  1  0  0  0  0
  5  6  2  0  0  0  0
  5 21  1  0  0  0  0
  6  8  1  0  0  0  0
  7  8  4  0  0  0  0
  7 12  4  0  0  0  0
  7 17  1  0  0  0  0
  8  9  4  0  0  0  0
  9 10  4  0  0  0  0
  9 18  1  0  0  0  0
 10 11  4  0  0  0  0
 10 22  1  0  0  0  0
 11 12  4  0  0  0  0
 11 19  1  0  0  0  0
 12 28  1  0  0  0  0
 13 16  1  0  0  0  0
 14 15  2  0  0  0  0
 16 29  1  0  0  0  0
 16 30  1  0  0  0  0
 16 31  1  0  0  0  0
 17 32  1  0  0  0  0
 17 33  1  0  0  0  0
 17 34  1  0  0  0  0
 18 23  1  0  0  0  0
 19 20  1  0  0  0  0
 20 35  1  0  0  0  0
 20 36  1  0  0  0  0
 20 37  1  0  0  0  0
 21 38  1  0  0  0  0
 21 39  1  0  0  0  0
 21 40  1  0  0  0  0
 22 24  1  0  0  0  0
 23 41  1  0  0  0  0
 23 42  1  0  0  0  0
 23 43  1  0  0  0  0
 24 44  1  0  0  0  0
 24 45  1  0  0  0  0
 24 46  1  0  0  0  0
M  END
