# Supplementary material for: Deconstruction of Desacetamidocolchicine’s B Ring Reveals a Class 3 Atropisomeric AC Ring with Tubulin Binding Properties
Source: J Org Chem. 2025 May 27;90(22):7246–58. doi: 10.1021/acs.joc.5c00284 (PMC12150326; doi:10.1021/acs.joc.5c00284)
Supplement: Supplementary file 3 [file jo5c00284_si_003.zip › VCD Reports/Conformer-MOL-files/Isobejcecine/isobejcecine-C1.mol]

70 137.651 0

Created by GaussView 6.0.16
 46 47  0  0  0  0  0  0  0  0  0    0
   -1.3817    0.9806    1.2360 C   0  0  0  0  0  0  0  0  0  0  0  0
   -2.6623    1.1058    1.6822 C   0  0  0  0  0  0  0  0  0  0  0  0
   -3.9852   -0.0366   -0.1513 C   0  0  0  0  0  0  0  0  0  0  0  0
   -2.9567   -0.3819   -0.9862 C   0  0  0  0  0  0  0  0  0  0  0  0
   -1.5454   -0.2119   -0.9355 C   0  0  0  0  0  0  0  0  0  0  0  0
   -0.8229    0.3926    0.0712 C   0  0  0  0  0  0  0  0  0  0  0  0
    1.3266    1.6487   -0.3436 C   0  0  0  0  0  0  0  0  0  0  0  0
    0.6684    0.4605   -0.0076 C   0  0  0  0  0  0  0  0  0  0  0  0
    1.4333   -0.6735    0.2942 C   0  0  0  0  0  0  0  0  0  0  0  0
    2.8263   -0.6370    0.2740 C   0  0  0  0  0  0  0  0  0  0  0  0
    3.4765    0.5605   -0.0524 C   0  0  0  0  0  0  0  0  0  0  0  0
    2.7198    1.6849   -0.3613 C   0  0  0  0  0  0  0  0  0  0  0  0
   -5.2578   -0.3321   -0.4449 O   0  0  0  0  0  0  0  0  0  0  0  0
   -3.9277    0.6837    1.1414 C   0  0  0  0  0  0  0  0  0  0  0  0
   -4.9742    0.9179    1.7504 O   0  0  0  0  0  0  0  0  0  0  0  0
   -5.5811   -1.0308   -1.6354 C   0  0  0  0  0  0  0  0  0  0  0  0
    0.5553    2.8893   -0.6986 C   0  0  0  0  0  0  0  0  0  0  0  0
    0.7982   -1.8573    0.5569 O   0  0  0  0  0  0  0  0  0  0  0  0
    4.8294    0.5202   -0.0479 O   0  0  0  0  0  0  0  0  0  0  0  0
    5.5322    1.7077   -0.3700 C   0  0  0  0  0  0  0  0  0  0  0  0
   -0.8162   -0.7946   -2.1178 C   0  0  0  0  0  0  0  0  0  0  0  0
    3.5474   -1.7482    0.6146 O   0  0  0  0  0  0  0  0  0  0  0  0
    0.7994   -2.2571    1.9264 C   0  0  0  0  0  0  0  0  0  0  0  0
    3.9963   -2.5214   -0.4965 C   0  0  0  0  0  0  0  0  0  0  0  0
   -0.6394    1.4084    1.9036 H   0  0  0  0  0  0  0  0  0  0  0  0
   -2.7897    1.6136    2.6326 H   0  0  0  0  0  0  0  0  0  0  0  0
   -3.2743   -0.8978   -1.8835 H   0  0  0  0  0  0  0  0  0  0  0  0
    3.2114    2.6109   -0.6255 H   0  0  0  0  0  0  0  0  0  0  0  0
   -6.6620   -1.1445   -1.6226 H   0  0  0  0  0  0  0  0  0  0  0  0
   -5.1124   -2.0177   -1.6575 H   0  0  0  0  0  0  0  0  0  0  0  0
   -5.2867   -0.4643   -2.5222 H   0  0  0  0  0  0  0  0  0  0  0  0
   -0.1838    2.6901   -1.4772 H   0  0  0  0  0  0  0  0  0  0  0  0
    0.0076    3.2839    0.1607 H   0  0  0  0  0  0  0  0  0  0  0  0
    1.2231    3.6729   -1.0550 H   0  0  0  0  0  0  0  0  0  0  0  0
    6.5885    1.4595   -0.2984 H   0  0  0  0  0  0  0  0  0  0  0  0
    5.3078    2.0417   -1.3865 H   0  0  0  0  0  0  0  0  0  0  0  0
    5.3016    2.5106    0.3350 H   0  0  0  0  0  0  0  0  0  0  0  0
   -1.4446   -0.7916   -3.0082 H   0  0  0  0  0  0  0  0  0  0  0  0
   -0.5378   -1.8322   -1.9119 H   0  0  0  0  0  0  0  0  0  0  0  0
    0.1019   -0.2521   -2.3356 H   0  0  0  0  0  0  0  0  0  0  0  0
    0.2662   -1.5271    2.5416 H   0  0  0  0  0  0  0  0  0  0  0  0
    1.8174   -2.3802    2.2990 H   0  0  0  0  0  0  0  0  0  0  0  0
    0.2775   -3.2113    1.9695 H   0  0  0  0  0  0  0  0  0  0  0  0
    3.1487   -2.8998   -1.0735 H   0  0  0  0  0  0  0  0  0  0  0  0
    4.5567   -3.3595   -0.0860 H   0  0  0  0  0  0  0  0  0  0  0  0
    4.6488   -1.9323   -1.1449 H   0  0  0  0  0  0  0  0  0  0  0  0
  1  2  2  0  0  0  0
  1  6  4  0  0  0  0
  1 25  1  0  0  0  0
  2 14  4  0  0  0  0
  2 26  1  0  0  0  0
  3  4  2  0  0  0  0
  3 13  4  0  0  0  0
  3 14  1  0  0  0  0
  4  5  4  0  0  0  0
  4 27  1  0  0  0  0
  5  6  2  0  0  0  0
  5 21  1  0  0  0  0
  6  8  1  0  0  0  0
  7  8  4  0  0  0  0
  7 12  4  0  0  0  0
  7 17  1  0  0  0  0
  8  9  4  0  0  0  0
  9 10  4  0  0  0  0
  9 18  1  0  0  0  0
 10 11  4  0  0  0  0
 10 22  1  0  0  0  0
 11 12  4  0  0  0  0
 11 19  1  0  0  0  0
 12 28  1  0  0  0  0
 13 16  1  0  0  0  0
 14 15  2  0  0  0  0
 16 29  1  0  0  0  0
 16 30  1  0  0  0  0
 16 31  1  0  0  0  0
 17 32  1  0  0  0  0
 17 33  1  0  0  0  0
 17 34  1  0  0  0  0
 18 23  1  0  0  0  0
 19 20  1  0  0  0  0
 20 35  1  0  0  0  0
 20 36  1  0  0  0  0
 20 37  1  0  0  0  0
 21 38  1  0  0  0  0
 21 39  1  0  0  0  0
 21 40  1  0  0  0  0
 22 24  1  0  0  0  0
 23 41  1  0  0  0  0
 23 42  1  0  0  0  0
 23 43  1  0  0  0  0
 24 44  1  0  0  0  0
 24 45  1  0  0  0  0
 24 46  1  0  0  0  0
M  END
