# Supplementary material for: Deconstruction of Desacetamidocolchicine’s B Ring Reveals a Class 3 Atropisomeric AC Ring with Tubulin Binding Properties
Source: J Org Chem. 2025 May 27;90(22):7246–58. doi: 10.1021/acs.joc.5c00284 (PMC12150326; doi:10.1021/acs.joc.5c00284)
Supplement: Supplementary file 3 [file jo5c00284_si_003.zip › VCD Reports/Conformer-MOL-files/Isobejcecine/isobejcecine-C4.mol]

90 139.521 0

Created by GaussView 6.0.16
 46 47  0  0  0  0  0  0  0  0  0    0
   -1.3755   -0.4781   -1.4989 C   0  0  0  0  0  0  0  0  0  0  0  0
   -2.6422   -0.4648   -1.9957 C   0  0  0  0  0  0  0  0  0  0  0  0
   -4.0291    0.0129    0.0715 C   0  0  0  0  0  0  0  0  0  0  0  0
   -3.0251    0.0971    0.9955 C   0  0  0  0  0  0  0  0  0  0  0  0
   -1.6085   -0.0402    0.9321 C   0  0  0  0  0  0  0  0  0  0  0  0
   -0.8536   -0.3048   -0.1879 C   0  0  0  0  0  0  0  0  0  0  0  0
    1.2353   -1.6639    0.1846 C   0  0  0  0  0  0  0  0  0  0  0  0
    0.6343   -0.4362   -0.0919 C   0  0  0  0  0  0  0  0  0  0  0  0
    1.4379    0.6905   -0.3312 C   0  0  0  0  0  0  0  0  0  0  0  0
    2.8327    0.5990   -0.2974 C   0  0  0  0  0  0  0  0  0  0  0  0
    3.4233   -0.6458   -0.0240 C   0  0  0  0  0  0  0  0  0  0  0  0
    2.6255   -1.7541    0.2251 C   0  0  0  0  0  0  0  0  0  0  0  0
   -5.3140    0.1892    0.4082 O   0  0  0  0  0  0  0  0  0  0  0  0
   -3.9293   -0.2696   -1.3790 C   0  0  0  0  0  0  0  0  0  0  0  0
   -4.9582   -0.3280   -2.0557 O   0  0  0  0  0  0  0  0  0  0  0  0
   -5.6734    0.4824    1.7475 C   0  0  0  0  0  0  0  0  0  0  0  0
    0.4083   -2.8913    0.4468 C   0  0  0  0  0  0  0  0  0  0  0  0
    0.7790    1.8310   -0.6717 O   0  0  0  0  0  0  0  0  0  0  0  0
    4.7780   -0.6786   -0.0640 O   0  0  0  0  0  0  0  0  0  0  0  0
    5.4244   -1.9193    0.1595 C   0  0  0  0  0  0  0  0  0  0  0  0
   -0.9422    0.1514    2.2700 C   0  0  0  0  0  0  0  0  0  0  0  0
    3.5932    1.6784   -0.6548 O   0  0  0  0  0  0  0  0  0  0  0  0
    1.1675    3.0763   -0.1005 C   0  0  0  0  0  0  0  0  0  0  0  0
    4.4334    2.2297    0.3589 C   0  0  0  0  0  0  0  0  0  0  0  0
   -0.6101   -0.6599   -2.2474 H   0  0  0  0  0  0  0  0  0  0  0  0
   -2.7394   -0.6357   -3.0628 H   0  0  0  0  0  0  0  0  0  0  0  0
   -3.3675    0.3128    2.0004 H   0  0  0  0  0  0  0  0  0  0  0  0
    3.0804   -2.7124    0.4323 H   0  0  0  0  0  0  0  0  0  0  0  0
   -6.7555    0.5849    1.7440 H   0  0  0  0  0  0  0  0  0  0  0  0
   -5.2212    1.4181    2.0855 H   0  0  0  0  0  0  0  0  0  0  0  0
   -5.3882   -0.3278    2.4231 H   0  0  0  0  0  0  0  0  0  0  0  0
   -0.2009   -2.7803    1.3471 H   0  0  0  0  0  0  0  0  0  0  0  0
   -0.2807   -3.0939   -0.3758 H   0  0  0  0  0  0  0  0  0  0  0  0
    1.0437   -3.7665    0.5795 H   0  0  0  0  0  0  0  0  0  0  0  0
    6.4899   -1.7220    0.0692 H   0  0  0  0  0  0  0  0  0  0  0  0
    5.2125   -2.3065    1.1595 H   0  0  0  0  0  0  0  0  0  0  0  0
    5.1300   -2.6614   -0.5871 H   0  0  0  0  0  0  0  0  0  0  0  0
   -1.3525   -0.5459    3.0045 H   0  0  0  0  0  0  0  0  0  0  0  0
   -1.1387    1.1585    2.6472 H   0  0  0  0  0  0  0  0  0  0  0  0
    0.1334    0.0090    2.2211 H   0  0  0  0  0  0  0  0  0  0  0  0
    0.2915    3.7204   -0.1650 H   0  0  0  0  0  0  0  0  0  0  0  0
    1.9946    3.5279   -0.6457 H   0  0  0  0  0  0  0  0  0  0  0  0
    1.4425    2.9563    0.9498 H   0  0  0  0  0  0  0  0  0  0  0  0
    3.8401    2.5681    1.2129 H   0  0  0  0  0  0  0  0  0  0  0  0
    4.9329    3.0853   -0.0920 H   0  0  0  0  0  0  0  0  0  0  0  0
    5.1770    1.5080    0.6948 H   0  0  0  0  0  0  0  0  0  0  0  0
  1  2  2  0  0  0  0
  1  6  4  0  0  0  0
  1 25  1  0  0  0  0
  2 14  4  0  0  0  0
  2 26  1  0  0  0  0
  3  4  2  0  0  0  0
  3 13  4  0  0  0  0
  3 14  1  0  0  0  0
  4  5  4  0  0  0  0
  4 27  1  0  0  0  0
  5  6  2  0  0  0  0
  5 21  1  0  0  0  0
  6  8  1  0  0  0  0
  7  8  4  0  0  0  0
  7 12  4  0  0  0  0
  7 17  1  0  0  0  0
  8  9  4  0  0  0  0
  9 10  4  0  0  0  0
  9 18  1  0  0  0  0
 10 11  4  0  0  0  0
 10 22  1  0  0  0  0
 11 12  4  0  0  0  0
 11 19  1  0  0  0  0
 12 28  1  0  0  0  0
 13 16  1  0  0  0  0
 14 15  2  0  0  0  0
 16 29  1  0  0  0  0
 16 30  1  0  0  0  0
 16 31  1  0  0  0  0
 17 32  1  0  0  0  0
 17 33  1  0  0  0  0
 17 34  1  0  0  0  0
 18 23  1  0  0  0  0
 19 20  1  0  0  0  0
 20 35  1  0  0  0  0
 20 36  1  0  0  0  0
 20 37  1  0  0  0  0
 21 38  1  0  0  0  0
 21 39  1  0  0  0  0
 21 40  1  0  0  0  0
 22 24  1  0  0  0  0
 23 41  1  0  0  0  0
 23 42  1  0  0  0  0
 23 43  1  0  0  0  0
 24 44  1  0  0  0  0
 24 45  1  0  0  0  0
 24 46  1  0  0  0  0
M  END
