# Supplementary material for: Deconstruction of Desacetamidocolchicine’s B Ring Reveals a Class 3 Atropisomeric AC Ring with Tubulin Binding Properties
Source: J Org Chem. 2025 May 27;90(22):7246–58. doi: 10.1021/acs.joc.5c00284 (PMC12150326; doi:10.1021/acs.joc.5c00284)
Supplement: Supplementary file 3 [file jo5c00284_si_003.zip › VCD Reports/Conformer-MOL-files/Isocolchicine/Monomer/isocolchicine-C9.mol]

167 114.848 0.000

Created by GaussView 6.0.16
 54 56  0  0  0  0  0  0  0  0  0    0
   -1.4518    0.1350    0.3652 C   0  0  0  0  0  0  0  0  0  0  0  0
   -1.0416    1.6205    0.4624 C   0  0  0  0  0  0  0  0  0  0  0  0
   -0.6210    2.0087    1.8976 C   0  0  0  0  0  0  0  0  0  0  0  0
    0.3398    0.9841    2.5370 C   0  0  0  0  0  0  0  0  0  0  0  0
    1.3892    0.4987    1.5623 C   0  0  0  0  0  0  0  0  0  0  0  0
    1.0016   -0.3338    0.4893 C   0  0  0  0  0  0  0  0  0  0  0  0
   -0.4189   -0.7941    0.3622 C   0  0  0  0  0  0  0  0  0  0  0  0
   -0.6006   -2.2125    0.3032 C   0  0  0  0  0  0  0  0  0  0  0  0
   -2.8515   -0.1230    0.3115 C   0  0  0  0  0  0  0  0  0  0  0  0
   -3.5985   -1.2756    0.2326 C   0  0  0  0  0  0  0  0  0  0  0  0
   -3.1343   -2.6863    0.1826 C   0  0  0  0  0  0  0  0  0  0  0  0
   -1.7185   -2.9945    0.2306 C   0  0  0  0  0  0  0  0  0  0  0  0
   -3.9681   -3.6008    0.1084 O   0  0  0  0  0  0  0  0  0  0  0  0
   -4.9486   -1.2486    0.1904 O   0  0  0  0  0  0  0  0  0  0  0  0
    1.9745   -0.7367   -0.4517 C   0  0  0  0  0  0  0  0  0  0  0  0
    3.3114   -0.3220   -0.3198 C   0  0  0  0  0  0  0  0  0  0  0  0
    3.6879    0.4613    0.7836 C   0  0  0  0  0  0  0  0  0  0  0  0
    2.7263    0.8694    1.7077 C   0  0  0  0  0  0  0  0  0  0  0  0
    4.2416   -0.6665   -1.2780 O   0  0  0  0  0  0  0  0  0  0  0  0
    4.9759    0.9187    0.9281 O   0  0  0  0  0  0  0  0  0  0  0  0
    4.4844    0.3694   -2.2447 C   0  0  0  0  0  0  0  0  0  0  0  0
    5.9720   -0.0884    1.1664 C   0  0  0  0  0  0  0  0  0  0  0  0
   -2.0403    2.5669   -0.0114 N   0  0  0  0  0  0  0  0  0  0  0  0
   -2.1147    2.9598   -1.3190 C   0  0  0  0  0  0  0  0  0  0  0  0
   -1.3909    2.4822   -2.1901 O   0  0  0  0  0  0  0  0  0  0  0  0
   -3.1573    4.0204   -1.6295 C   0  0  0  0  0  0  0  0  0  0  0  0
   -2.6225    3.0349    0.6698 H   0  0  0  0  0  0  0  0  0  0  0  0
    1.5478   -1.4477   -1.5438 O   0  0  0  0  0  0  0  0  0  0  0  0
    2.2146   -2.6810   -1.8573 C   0  0  0  0  0  0  0  0  0  0  0  0
   -5.6512   -0.0088    0.2174 C   0  0  0  0  0  0  0  0  0  0  0  0
   -0.1784    1.7471   -0.1956 H   0  0  0  0  0  0  0  0  0  0  0  0
   -1.5110    2.1067    2.5343 H   0  0  0  0  0  0  0  0  0  0  0  0
   -0.1460    2.9959    1.8476 H   0  0  0  0  0  0  0  0  0  0  0  0
   -0.2440    0.1300    2.9002 H   0  0  0  0  0  0  0  0  0  0  0  0
    0.8167    1.4373    3.4118 H   0  0  0  0  0  0  0  0  0  0  0  0
    0.3284   -2.7741    0.3456 H   0  0  0  0  0  0  0  0  0  0  0  0
   -3.4348    0.7898    0.3155 H   0  0  0  0  0  0  0  0  0  0  0  0
   -1.5523   -4.0693    0.2095 H   0  0  0  0  0  0  0  0  0  0  0  0
    3.0421    1.4922    2.5395 H   0  0  0  0  0  0  0  0  0  0  0  0
    4.8817    1.2671   -1.7597 H   0  0  0  0  0  0  0  0  0  0  0  0
    5.2241   -0.0312   -2.9409 H   0  0  0  0  0  0  0  0  0  0  0  0
    3.5645    0.6164   -2.7867 H   0  0  0  0  0  0  0  0  0  0  0  0
    6.9175    0.4458    1.2796 H   0  0  0  0  0  0  0  0  0  0  0  0
    6.0379   -0.7871    0.3284 H   0  0  0  0  0  0  0  0  0  0  0  0
    5.7501   -0.6360    2.0905 H   0  0  0  0  0  0  0  0  0  0  0  0
   -2.6655    4.8646   -2.1222 H   0  0  0  0  0  0  0  0  0  0  0  0
   -3.8832    3.6062   -2.3367 H   0  0  0  0  0  0  0  0  0  0  0  0
   -3.6919    4.3842   -0.7475 H   0  0  0  0  0  0  0  0  0  0  0  0
    3.2052   -2.5046   -2.2790 H   0  0  0  0  0  0  0  0  0  0  0  0
    2.3073   -3.3106   -0.9644 H   0  0  0  0  0  0  0  0  0  0  0  0
    1.5754   -3.1816   -2.5875 H   0  0  0  0  0  0  0  0  0  0  0  0
   -6.7081   -0.2737    0.1703 H   0  0  0  0  0  0  0  0  0  0  0  0
   -5.4527    0.5426    1.1440 H   0  0  0  0  0  0  0  0  0  0  0  0
   -5.3908    0.6156   -0.6451 H   0  0  0  0  0  0  0  0  0  0  0  0
  1  2  1  0  0  0  0
  1  7  4  0  0  0  0
  1  9  4  0  0  0  0
  2  3  1  0  0  0  0
  2 23  1  0  0  0  0
  2 31  1  0  0  0  0
  3  4  1  0  0  0  0
  3 32  1  0  0  0  0
  3 33  1  0  0  0  0
  4  5  1  0  0  0  0
  4 34  1  0  0  0  0
  4 35  1  0  0  0  0
  5  6  4  0  0  0  0
  5 18  4  0  0  0  0
  6  7  1  0  0  0  0
  6 15  4  0  0  0  0
  7  8  4  0  0  0  0
  8 12  2  0  0  0  0
  8 36  1  0  0  0  0
  9 10  2  0  0  0  0
  9 37  1  0  0  0  0
 10 11  1  0  0  0  0
 10 14  1  0  0  0  0
 11 12  1  0  0  0  0
 11 13  2  0  0  0  0
 12 38  1  0  0  0  0
 14 30  1  0  0  0  0
 15 16  4  0  0  0  0
 15 28  1  0  0  0  0
 16 17  4  0  0  0  0
 16 19  1  0  0  0  0
 17 18  4  0  0  0  0
 17 20  1  0  0  0  0
 18 39  1  0  0  0  0
 19 21  1  0  0  0  0
 20 22  1  0  0  0  0
 21 40  1  0  0  0  0
 21 41  1  0  0  0  0
 21 42  1  0  0  0  0
 22 43  1  0  0  0  0
 22 44  1  0  0  0  0
 22 45  1  0  0  0  0
 23 24  4  0  0  0  0
 23 27  1  0  0  0  0
 24 25  2  0  0  0  0
 24 26  1  0  0  0  0
 26 46  1  0  0  0  0
 26 47  1  0  0  0  0
 26 48  1  0  0  0  0
 28 29  1  0  0  0  0
 29 49  1  0  0  0  0
 29 50  1  0  0  0  0
 29 51  1  0  0  0  0
 30 52  1  0  0  0  0
 30 53  1  0  0  0  0
 30 54  1  0  0  0  0
M  END
