# Supplementary material for: Deconstruction of Desacetamidocolchicine’s B Ring Reveals a Class 3 Atropisomeric AC Ring with Tubulin Binding Properties
Source: J Org Chem. 2025 May 27;90(22):7246–58. doi: 10.1021/acs.joc.5c00284 (PMC12150326; doi:10.1021/acs.joc.5c00284)
Supplement: Supplementary file 3 [file jo5c00284_si_003.zip › VCD Reports/Conformer-MOL-files/Isocolchicine/Monomer/isocolchicine-C8.mol]

148 114.471 0.000

Created by GaussView 6.0.16
 54 56  0  0  0  0  0  0  0  0  0    0
    1.3772    0.3302   -0.3780 C   0  0  0  0  0  0  0  0  0  0  0  0
    0.8184    1.7647   -0.4431 C   0  0  0  0  0  0  0  0  0  0  0  0
    0.4019    2.1567   -1.8756 C   0  0  0  0  0  0  0  0  0  0  0  0
   -0.4435    1.0572   -2.5579 C   0  0  0  0  0  0  0  0  0  0  0  0
   -1.4556    0.4393   -1.6169 C   0  0  0  0  0  0  0  0  0  0  0  0
   -1.0080   -0.3753   -0.5506 C   0  0  0  0  0  0  0  0  0  0  0  0
    0.4447   -0.7013   -0.3952 C   0  0  0  0  0  0  0  0  0  0  0  0
    0.7677   -2.0926   -0.3274 C   0  0  0  0  0  0  0  0  0  0  0  0
    2.7904    0.2057   -0.3729 C   0  0  0  0  0  0  0  0  0  0  0  0
    3.6557   -0.8618   -0.2701 C   0  0  0  0  0  0  0  0  0  0  0  0
    3.3229   -2.2766   -0.0055 C   0  0  0  0  0  0  0  0  0  0  0  0
    1.9603   -2.7449   -0.1753 C   0  0  0  0  0  0  0  0  0  0  0  0
    4.2135   -3.0741    0.3399 O   0  0  0  0  0  0  0  0  0  0  0  0
    4.9623   -0.4945   -0.2979 O   0  0  0  0  0  0  0  0  0  0  0  0
   -1.9569   -0.8877    0.3537 C   0  0  0  0  0  0  0  0  0  0  0  0
   -3.3278   -0.6274    0.1985 C   0  0  0  0  0  0  0  0  0  0  0  0
   -3.7593    0.1647   -0.8766 C   0  0  0  0  0  0  0  0  0  0  0  0
   -2.8192    0.6969   -1.7623 C   0  0  0  0  0  0  0  0  0  0  0  0
   -4.2360   -1.1040    1.1155 O   0  0  0  0  0  0  0  0  0  0  0  0
   -5.0931    0.3927   -1.1120 O   0  0  0  0  0  0  0  0  0  0  0  0
   -4.5789   -2.4883    0.9462 C   0  0  0  0  0  0  0  0  0  0  0  0
   -5.7628    1.2212   -0.1496 C   0  0  0  0  0  0  0  0  0  0  0  0
    1.6968    2.7785    0.1170 N   0  0  0  0  0  0  0  0  0  0  0  0
    1.7510    3.0184    1.4604 C   0  0  0  0  0  0  0  0  0  0  0  0
    1.0892    2.3680    2.2692 O   0  0  0  0  0  0  0  0  0  0  0  0
    2.6885    4.1302    1.8972 C   0  0  0  0  0  0  0  0  0  0  0  0
    2.2489    3.3493   -0.5084 H   0  0  0  0  0  0  0  0  0  0  0  0
   -1.5514   -1.6763    1.4078 O   0  0  0  0  0  0  0  0  0  0  0  0
   -1.3569   -0.9513    2.6345 C   0  0  0  0  0  0  0  0  0  0  0  0
    5.9664   -1.3448   -0.8832 C   0  0  0  0  0  0  0  0  0  0  0  0
   -0.0769    1.7734    0.1827 H   0  0  0  0  0  0  0  0  0  0  0  0
   -0.1666    3.0925   -1.8147 H   0  0  0  0  0  0  0  0  0  0  0  0
    1.2924    2.3538   -2.4876 H   0  0  0  0  0  0  0  0  0  0  0  0
    0.2292    0.2766   -2.9324 H   0  0  0  0  0  0  0  0  0  0  0  0
   -0.9504    1.4835   -3.4292 H   0  0  0  0  0  0  0  0  0  0  0  0
   -0.0950   -2.7485   -0.3953 H   0  0  0  0  0  0  0  0  0  0  0  0
    3.3227    1.1501   -0.4501 H   0  0  0  0  0  0  0  0  0  0  0  0
    1.9080   -3.8299   -0.1115 H   0  0  0  0  0  0  0  0  0  0  0  0
   -3.1790    1.3136   -2.5810 H   0  0  0  0  0  0  0  0  0  0  0  0
   -5.3070   -2.7188    1.7267 H   0  0  0  0  0  0  0  0  0  0  0  0
   -5.0308   -2.6574   -0.0382 H   0  0  0  0  0  0  0  0  0  0  0  0
   -3.6964   -3.1247    1.0658 H   0  0  0  0  0  0  0  0  0  0  0  0
   -5.7498    0.7641    0.8434 H   0  0  0  0  0  0  0  0  0  0  0  0
   -6.7926    1.3171   -0.5001 H   0  0  0  0  0  0  0  0  0  0  0  0
   -5.2988    2.2145   -0.1073 H   0  0  0  0  0  0  0  0  0  0  0  0
    3.0986    4.7096    1.0654 H   0  0  0  0  0  0  0  0  0  0  0  0
    2.1491    4.8018    2.5711 H   0  0  0  0  0  0  0  0  0  0  0  0
    3.5178    3.6926    2.4632 H   0  0  0  0  0  0  0  0  0  0  0  0
   -0.6066   -0.1618    2.5061 H   0  0  0  0  0  0  0  0  0  0  0  0
   -2.3008   -0.5139    2.9770 H   0  0  0  0  0  0  0  0  0  0  0  0
   -1.0020   -1.6804    3.3655 H   0  0  0  0  0  0  0  0  0  0  0  0
    6.7915   -0.6718   -1.1266 H   0  0  0  0  0  0  0  0  0  0  0  0
    6.2869   -2.1161   -0.1851 H   0  0  0  0  0  0  0  0  0  0  0  0
    5.5965   -1.8125   -1.8007 H   0  0  0  0  0  0  0  0  0  0  0  0
  1  2  1  0  0  0  0
  1  7  4  0  0  0  0
  1  9  4  0  0  0  0
  2  3  1  0  0  0  0
  2 23  1  0  0  0  0
  2 31  1  0  0  0  0
  3  4  1  0  0  0  0
  3 32  1  0  0  0  0
  3 33  1  0  0  0  0
  4  5  1  0  0  0  0
  4 34  1  0  0  0  0
  4 35  1  0  0  0  0
  5  6  4  0  0  0  0
  5 18  4  0  0  0  0
  6  7  1  0  0  0  0
  6 15  4  0  0  0  0
  7  8  4  0  0  0  0
  8 12  2  0  0  0  0
  8 36  1  0  0  0  0
  9 10  2  0  0  0  0
  9 37  1  0  0  0  0
 10 11  1  0  0  0  0
 10 14  1  0  0  0  0
 11 12  1  0  0  0  0
 11 13  2  0  0  0  0
 12 38  1  0  0  0  0
 14 30  1  0  0  0  0
 15 16  4  0  0  0  0
 15 28  1  0  0  0  0
 16 17  4  0  0  0  0
 16 19  1  0  0  0  0
 17 18  4  0  0  0  0
 17 20  1  0  0  0  0
 18 39  1  0  0  0  0
 19 21  1  0  0  0  0
 20 22  1  0  0  0  0
 21 40  1  0  0  0  0
 21 41  1  0  0  0  0
 21 42  1  0  0  0  0
 22 43  1  0  0  0  0
 22 44  1  0  0  0  0
 22 45  1  0  0  0  0
 23 24  4  0  0  0  0
 23 27  1  0  0  0  0
 24 25  2  0  0  0  0
 24 26  1  0  0  0  0
 26 46  1  0  0  0  0
 26 47  1  0  0  0  0
 26 48  1  0  0  0  0
 28 29  1  0  0  0  0
 29 49  1  0  0  0  0
 29 50  1  0  0  0  0
 29 51  1  0  0  0  0
 30 52  1  0  0  0  0
 30 53  1  0  0  0  0
 30 54  1  0  0  0  0
M  END
