# Supplementary material for: Deconstruction of Desacetamidocolchicine’s B Ring Reveals a Class 3 Atropisomeric AC Ring with Tubulin Binding Properties
Source: J Org Chem. 2025 May 27;90(22):7246–58. doi: 10.1021/acs.joc.5c00284 (PMC12150326; doi:10.1021/acs.joc.5c00284)
Supplement: Supplementary file 3 [file jo5c00284_si_003.zip › VCD Reports/Conformer-MOL-files/Isocolchicine/Monomer/isocolchicine-C1.mol]

147 114.426 0.000

Created by GaussView 6.0.16
 54 56  0  0  0  0  0  0  0  0  0    0
    1.3935    0.1580   -0.3801 C   0  0  0  0  0  0  0  0  0  0  0  0
    0.9360    1.6305   -0.3350 C   0  0  0  0  0  0  0  0  0  0  0  0
    0.4525    2.1260   -1.7144 C   0  0  0  0  0  0  0  0  0  0  0  0
   -0.5165    1.1291   -2.3896 C   0  0  0  0  0  0  0  0  0  0  0  0
   -1.5073    0.5354   -1.4110 C   0  0  0  0  0  0  0  0  0  0  0  0
   -1.0463   -0.3588   -0.4226 C   0  0  0  0  0  0  0  0  0  0  0  0
    0.3846   -0.7965   -0.3894 C   0  0  0  0  0  0  0  0  0  0  0  0
    0.5991   -2.2117   -0.4170 C   0  0  0  0  0  0  0  0  0  0  0  0
    2.7997   -0.0602   -0.4290 C   0  0  0  0  0  0  0  0  0  0  0  0
    3.5758   -1.1950   -0.4791 C   0  0  0  0  0  0  0  0  0  0  0  0
    3.1475   -2.6184   -0.4852 C   0  0  0  0  0  0  0  0  0  0  0  0
    1.7397   -2.9633   -0.4529 C   0  0  0  0  0  0  0  0  0  0  0  0
    4.0063   -3.5121   -0.5230 O   0  0  0  0  0  0  0  0  0  0  0  0
    4.9249   -1.1349   -0.5272 O   0  0  0  0  0  0  0  0  0  0  0  0
   -1.9744   -0.8497    0.5189 C   0  0  0  0  0  0  0  0  0  0  0  0
   -3.3225   -0.4813    0.4743 C   0  0  0  0  0  0  0  0  0  0  0  0
   -3.7761    0.3835   -0.5412 C   0  0  0  0  0  0  0  0  0  0  0  0
   -2.8582    0.8938   -1.4655 C   0  0  0  0  0  0  0  0  0  0  0  0
   -4.1918   -0.9135    1.4480 O   0  0  0  0  0  0  0  0  0  0  0  0
   -5.1067    0.6667   -0.5252 O   0  0  0  0  0  0  0  0  0  0  0  0
   -4.8007   -2.1816    1.1711 C   0  0  0  0  0  0  0  0  0  0  0  0
   -5.6195    1.5447   -1.5237 C   0  0  0  0  0  0  0  0  0  0  0  0
    1.9191    2.5585    0.2024 N   0  0  0  0  0  0  0  0  0  0  0  0
    2.0658    2.7555    1.5463 C   0  0  0  0  0  0  0  0  0  0  0  0
    1.4264    2.1117    2.3774 O   0  0  0  0  0  0  0  0  0  0  0  0
    3.0757    3.8145    1.9531 C   0  0  0  0  0  0  0  0  0  0  0  0
    2.4406    3.1415   -0.4380 H   0  0  0  0  0  0  0  0  0  0  0  0
   -1.5633   -1.7184    1.5056 O   0  0  0  0  0  0  0  0  0  0  0  0
   -1.2377   -1.0758    2.7490 C   0  0  0  0  0  0  0  0  0  0  0  0
    5.5957    0.1225   -0.5320 C   0  0  0  0  0  0  0  0  0  0  0  0
    0.0882    1.6680    0.3530 H   0  0  0  0  0  0  0  0  0  0  0  0
    1.3119    2.2927   -2.3779 H   0  0  0  0  0  0  0  0  0  0  0  0
   -0.0396    3.0951   -1.5669 H   0  0  0  0  0  0  0  0  0  0  0  0
    0.0696    0.3231   -2.8468 H   0  0  0  0  0  0  0  0  0  0  0  0
   -1.0442    1.6376   -3.2028 H   0  0  0  0  0  0  0  0  0  0  0  0
   -0.3180   -2.7931   -0.4179 H   0  0  0  0  0  0  0  0  0  0  0  0
    3.3592    0.8674   -0.4049 H   0  0  0  0  0  0  0  0  0  0  0  0
    1.6028   -4.0423   -0.4746 H   0  0  0  0  0  0  0  0  0  0  0  0
   -3.1863    1.5742   -2.2432 H   0  0  0  0  0  0  0  0  0  0  0  0
   -5.4598   -2.3962    2.0153 H   0  0  0  0  0  0  0  0  0  0  0  0
   -5.3918   -2.1385    0.2487 H   0  0  0  0  0  0  0  0  0  0  0  0
   -4.0429   -2.9688    1.0885 H   0  0  0  0  0  0  0  0  0  0  0  0
   -5.4650    1.1395   -2.5311 H   0  0  0  0  0  0  0  0  0  0  0  0
   -5.1597    2.5380   -1.4561 H   0  0  0  0  0  0  0  0  0  0  0  0
   -6.6891    1.6259   -1.3251 H   0  0  0  0  0  0  0  0  0  0  0  0
    3.5141    4.3512    1.1071 H   0  0  0  0  0  0  0  0  0  0  0  0
    2.5851    4.5332    2.6163 H   0  0  0  0  0  0  0  0  0  0  0  0
    3.8792    3.3377    2.5240 H   0  0  0  0  0  0  0  0  0  0  0  0
   -2.1231   -0.5932    3.1762 H   0  0  0  0  0  0  0  0  0  0  0  0
   -0.8897   -1.8654    3.4181 H   0  0  0  0  0  0  0  0  0  0  0  0
   -0.4418   -0.3342    2.6092 H   0  0  0  0  0  0  0  0  0  0  0  0
    5.3888    0.6887    0.3837 H   0  0  0  0  0  0  0  0  0  0  0  0
    6.6587   -0.1163   -0.5804 H   0  0  0  0  0  0  0  0  0  0  0  0
    5.3143    0.7215   -1.4061 H   0  0  0  0  0  0  0  0  0  0  0  0
  1  2  1  0  0  0  0
  1  7  4  0  0  0  0
  1  9  4  0  0  0  0
  2  3  1  0  0  0  0
  2 23  1  0  0  0  0
  2 31  1  0  0  0  0
  3  4  1  0  0  0  0
  3 32  1  0  0  0  0
  3 33  1  0  0  0  0
  4  5  1  0  0  0  0
  4 34  1  0  0  0  0
  4 35  1  0  0  0  0
  5  6  4  0  0  0  0
  5 18  4  0  0  0  0
  6  7  1  0  0  0  0
  6 15  4  0  0  0  0
  7  8  4  0  0  0  0
  8 12  2  0  0  0  0
  8 36  1  0  0  0  0
  9 10  2  0  0  0  0
  9 37  1  0  0  0  0
 10 11  1  0  0  0  0
 10 14  1  0  0  0  0
 11 12  1  0  0  0  0
 11 13  2  0  0  0  0
 12 38  1  0  0  0  0
 14 30  1  0  0  0  0
 15 16  4  0  0  0  0
 15 28  1  0  0  0  0
 16 17  4  0  0  0  0
 16 19  1  0  0  0  0
 17 18  4  0  0  0  0
 17 20  1  0  0  0  0
 18 39  1  0  0  0  0
 19 21  1  0  0  0  0
 20 22  1  0  0  0  0
 21 40  1  0  0  0  0
 21 41  1  0  0  0  0
 21 42  1  0  0  0  0
 22 43  1  0  0  0  0
 22 44  1  0  0  0  0
 22 45  1  0  0  0  0
 23 24  4  0  0  0  0
 23 27  1  0  0  0  0
 24 25  2  0  0  0  0
 24 26  1  0  0  0  0
 26 46  1  0  0  0  0
 26 47  1  0  0  0  0
 26 48  1  0  0  0  0
 28 29  1  0  0  0  0
 29 49  1  0  0  0  0
 29 50  1  0  0  0  0
 29 51  1  0  0  0  0
 30 52  1  0  0  0  0
 30 53  1  0  0  0  0
 30 54  1  0  0  0  0
M  END
