# Supplementary material for: Deconstruction of Desacetamidocolchicine’s B Ring Reveals a Class 3 Atropisomeric AC Ring with Tubulin Binding Properties
Source: J Org Chem. 2025 May 27;90(22):7246–58. doi: 10.1021/acs.joc.5c00284 (PMC12150326; doi:10.1021/acs.joc.5c00284)
Supplement: Supplementary file 3 [file jo5c00284_si_003.zip › VCD Reports/Conformer-MOL-files/Isocolchicine/Monomer/isocolchicine-C3.mol]

63 111.367 0.000

Created by GaussView 6.0.16
 54 56  0  0  0  0  0  0  0  0  0    0
    1.3568    0.3214   -0.4266 C   0  0  0  0  0  0  0  0  0  0  0  0
    0.7986    1.7586   -0.4241 C   0  0  0  0  0  0  0  0  0  0  0  0
    0.2669    2.1673   -1.8139 C   0  0  0  0  0  0  0  0  0  0  0  0
   -0.6371    1.0799   -2.4380 C   0  0  0  0  0  0  0  0  0  0  0  0
   -1.5715    0.4535   -1.4247 C   0  0  0  0  0  0  0  0  0  0  0  0
   -1.0390   -0.3723   -0.4123 C   0  0  0  0  0  0  0  0  0  0  0  0
    0.4187   -0.7052   -0.3847 C   0  0  0  0  0  0  0  0  0  0  0  0
    0.7389   -2.0991   -0.3565 C   0  0  0  0  0  0  0  0  0  0  0  0
    2.7691    0.1893   -0.4453 C   0  0  0  0  0  0  0  0  0  0  0  0
    3.6315   -0.8842   -0.4968 C   0  0  0  0  0  0  0  0  0  0  0  0
    3.2975   -2.3153   -0.6344 C   0  0  0  0  0  0  0  0  0  0  0  0
    1.9307   -2.7642   -0.4439 C   0  0  0  0  0  0  0  0  0  0  0  0
    4.1872   -3.1431   -0.9040 O   0  0  0  0  0  0  0  0  0  0  0  0
    4.9396   -0.5176   -0.5358 O   0  0  0  0  0  0  0  0  0  0  0  0
   -1.9194   -0.8901    0.5602 C   0  0  0  0  0  0  0  0  0  0  0  0
   -3.2902   -0.6183    0.5208 C   0  0  0  0  0  0  0  0  0  0  0  0
   -3.8145    0.1757   -0.5183 C   0  0  0  0  0  0  0  0  0  0  0  0
   -2.9446    0.7152   -1.4723 C   0  0  0  0  0  0  0  0  0  0  0  0
   -4.1186   -1.0729    1.5197 O   0  0  0  0  0  0  0  0  0  0  0  0
   -5.1610    0.3656   -0.4951 O   0  0  0  0  0  0  0  0  0  0  0  0
   -4.5972   -2.4102    1.3230 C   0  0  0  0  0  0  0  0  0  0  0  0
   -5.7438    1.1721   -1.5155 C   0  0  0  0  0  0  0  0  0  0  0  0
    1.7178    2.7701    0.0711 N   0  0  0  0  0  0  0  0  0  0  0  0
    1.8525    3.0313    1.4050 C   0  0  0  0  0  0  0  0  0  0  0  0
    1.2397    2.3969    2.2635 O   0  0  0  0  0  0  0  0  0  0  0  0
    2.8109    4.1525    1.7663 C   0  0  0  0  0  0  0  0  0  0  0  0
    2.2359    3.3279   -0.5938 H   0  0  0  0  0  0  0  0  0  0  0  0
   -1.4352   -1.6874    1.5737 O   0  0  0  0  0  0  0  0  0  0  0  0
   -1.1583   -0.9766    2.7922 C   0  0  0  0  0  0  0  0  0  0  0  0
    5.9505   -1.2987    0.1292 C   0  0  0  0  0  0  0  0  0  0  0  0
   -0.0426    1.7615    0.2729 H   0  0  0  0  0  0  0  0  0  0  0  0
   -0.2900    3.1046   -1.6953 H   0  0  0  0  0  0  0  0  0  0  0  0
    1.1050    2.3678   -2.4949 H   0  0  0  0  0  0  0  0  0  0  0  0
   -0.0009    0.3014   -2.8757 H   0  0  0  0  0  0  0  0  0  0  0  0
   -1.2098    1.5195   -3.2607 H   0  0  0  0  0  0  0  0  0  0  0  0
   -0.1290   -2.7470   -0.2817 H   0  0  0  0  0  0  0  0  0  0  0  0
    3.3043    1.1334   -0.3985 H   0  0  0  0  0  0  0  0  0  0  0  0
    1.8721   -3.8507   -0.4491 H   0  0  0  0  0  0  0  0  0  0  0  0
   -3.3283    1.3428   -2.2688 H   0  0  0  0  0  0  0  0  0  0  0  0
   -5.2367   -2.6358    2.1793 H   0  0  0  0  0  0  0  0  0  0  0  0
   -3.7646   -3.1214    1.2892 H   0  0  0  0  0  0  0  0  0  0  0  0
   -5.1845   -2.4832    0.3999 H   0  0  0  0  0  0  0  0  0  0  0  0
   -6.8141    1.1872   -1.3051 H   0  0  0  0  0  0  0  0  0  0  0  0
   -5.5733    0.7435   -2.5105 H   0  0  0  0  0  0  0  0  0  0  0  0
   -5.3519    2.1958   -1.4877 H   0  0  0  0  0  0  0  0  0  0  0  0
    3.2358    4.6641    0.8982 H   0  0  0  0  0  0  0  0  0  0  0  0
    2.2821    4.8820    2.3872 H   0  0  0  0  0  0  0  0  0  0  0  0
    3.6272    3.7401    2.3680 H   0  0  0  0  0  0  0  0  0  0  0  0
   -0.7413   -1.7107    3.4846 H   0  0  0  0  0  0  0  0  0  0  0  0
   -0.4284   -0.1761    2.6201 H   0  0  0  0  0  0  0  0  0  0  0  0
   -2.0788   -0.5557    3.2097 H   0  0  0  0  0  0  0  0  0  0  0  0
    6.7777   -0.6037    0.2900 H   0  0  0  0  0  0  0  0  0  0  0  0
    5.5898   -1.6630    1.0960 H   0  0  0  0  0  0  0  0  0  0  0  0
    6.2653   -2.1418   -0.4834 H   0  0  0  0  0  0  0  0  0  0  0  0
  1  2  1  0  0  0  0
  1  7  4  0  0  0  0
  1  9  4  0  0  0  0
  2  3  1  0  0  0  0
  2 23  1  0  0  0  0
  2 31  1  0  0  0  0
  3  4  1  0  0  0  0
  3 32  1  0  0  0  0
  3 33  1  0  0  0  0
  4  5  1  0  0  0  0
  4 34  1  0  0  0  0
  4 35  1  0  0  0  0
  5  6  4  0  0  0  0
  5 18  4  0  0  0  0
  6  7  1  0  0  0  0
  6 15  4  0  0  0  0
  7  8  4  0  0  0  0
  8 12  2  0  0  0  0
  8 36  1  0  0  0  0
  9 10  2  0  0  0  0
  9 37  1  0  0  0  0
 10 11  1  0  0  0  0
 10 14  1  0  0  0  0
 11 12  1  0  0  0  0
 11 13  2  0  0  0  0
 12 38  1  0  0  0  0
 14 30  1  0  0  0  0
 15 16  4  0  0  0  0
 15 28  1  0  0  0  0
 16 17  4  0  0  0  0
 16 19  1  0  0  0  0
 17 18  4  0  0  0  0
 17 20  1  0  0  0  0
 18 39  1  0  0  0  0
 19 21  1  0  0  0  0
 20 22  1  0  0  0  0
 21 40  1  0  0  0  0
 21 41  1  0  0  0  0
 21 42  1  0  0  0  0
 22 43  1  0  0  0  0
 22 44  1  0  0  0  0
 22 45  1  0  0  0  0
 23 24  4  0  0  0  0
 23 27  1  0  0  0  0
 24 25  2  0  0  0  0
 24 26  1  0  0  0  0
 26 46  1  0  0  0  0
 26 47  1  0  0  0  0
 26 48  1  0  0  0  0
 28 29  1  0  0  0  0
 29 49  1  0  0  0  0
 29 50  1  0  0  0  0
 29 51  1  0  0  0  0
 30 52  1  0  0  0  0
 30 53  1  0  0  0  0
 30 54  1  0  0  0  0
M  END
