# Supplementary material for: Deconstruction of Desacetamidocolchicine’s B Ring Reveals a Class 3 Atropisomeric AC Ring with Tubulin Binding Properties
Source: J Org Chem. 2025 May 27;90(22):7246–58. doi: 10.1021/acs.joc.5c00284 (PMC12150326; doi:10.1021/acs.joc.5c00284)
Supplement: Supplementary file 3 [file jo5c00284_si_003.zip › VCD Reports/Conformer-MOL-files/Isocolchicine/Monomer/isocolchicine-C2.mol]

38 110.424 0.000

Created by GaussView 6.0.16
 54 56  0  0  0  0  0  0  0  0  0    0
    1.3598    0.3432   -0.3533 C   0  0  0  0  0  0  0  0  0  0  0  0
    0.8053    1.7799   -0.3094 C   0  0  0  0  0  0  0  0  0  0  0  0
    0.3056    2.2496   -1.6910 C   0  0  0  0  0  0  0  0  0  0  0  0
   -0.5813    1.1884   -2.3806 C   0  0  0  0  0  0  0  0  0  0  0  0
   -1.5402    0.5203   -1.4176 C   0  0  0  0  0  0  0  0  0  0  0  0
   -1.0345   -0.3489   -0.4279 C   0  0  0  0  0  0  0  0  0  0  0  0
    0.4219   -0.6840   -0.3705 C   0  0  0  0  0  0  0  0  0  0  0  0
    0.7432   -2.0775   -0.3897 C   0  0  0  0  0  0  0  0  0  0  0  0
    2.7705    0.2153   -0.4336 C   0  0  0  0  0  0  0  0  0  0  0  0
    3.6356   -0.8573   -0.4323 C   0  0  0  0  0  0  0  0  0  0  0  0
    3.3122   -2.2833   -0.2264 C   0  0  0  0  0  0  0  0  0  0  0  0
    1.9392   -2.7390   -0.3392 C   0  0  0  0  0  0  0  0  0  0  0  0
    4.2173   -3.1008    0.0219 O   0  0  0  0  0  0  0  0  0  0  0  0
    4.9414   -0.4902   -0.5080 O   0  0  0  0  0  0  0  0  0  0  0  0
   -1.9408   -0.9089    0.4965 C   0  0  0  0  0  0  0  0  0  0  0  0
   -3.3097   -0.6320    0.4345 C   0  0  0  0  0  0  0  0  0  0  0  0
   -3.8062    0.2075   -0.5822 C   0  0  0  0  0  0  0  0  0  0  0  0
   -2.9116    0.7854   -1.4897 C   0  0  0  0  0  0  0  0  0  0  0  0
   -4.1630   -1.1271    1.3921 O   0  0  0  0  0  0  0  0  0  0  0  0
   -5.1525    0.4003   -0.5844 O   0  0  0  0  0  0  0  0  0  0  0  0
   -4.6505   -2.4474    1.1188 C   0  0  0  0  0  0  0  0  0  0  0  0
   -5.7082    1.2535   -1.5818 C   0  0  0  0  0  0  0  0  0  0  0  0
    1.7199    2.7624    0.2493 N   0  0  0  0  0  0  0  0  0  0  0  0
    1.8549    2.9340    1.5974 C   0  0  0  0  0  0  0  0  0  0  0  0
    1.2410    2.2436    2.4107 O   0  0  0  0  0  0  0  0  0  0  0  0
    2.8210    4.0219    2.0326 C   0  0  0  0  0  0  0  0  0  0  0  0
    2.2345    3.3653   -0.3778 H   0  0  0  0  0  0  0  0  0  0  0  0
   -1.4859   -1.7532    1.4851 O   0  0  0  0  0  0  0  0  0  0  0  0
   -1.2118   -1.0946    2.7330 C   0  0  0  0  0  0  0  0  0  0  0  0
    5.9069   -1.3050   -1.1985 C   0  0  0  0  0  0  0  0  0  0  0  0
   -0.0513    1.7559    0.3683 H   0  0  0  0  0  0  0  0  0  0  0  0
    1.1587    2.4799   -2.3437 H   0  0  0  0  0  0  0  0  0  0  0  0
   -0.2555    3.1806   -1.5456 H   0  0  0  0  0  0  0  0  0  0  0  0
    0.0667    0.4287   -2.8338 H   0  0  0  0  0  0  0  0  0  0  0  0
   -1.1346    1.6605   -3.1986 H   0  0  0  0  0  0  0  0  0  0  0  0
   -0.1251   -2.7277   -0.4403 H   0  0  0  0  0  0  0  0  0  0  0  0
    3.3025    1.1614   -0.4898 H   0  0  0  0  0  0  0  0  0  0  0  0
    1.8853   -3.8257   -0.3266 H   0  0  0  0  0  0  0  0  0  0  0  0
   -3.2743    1.4473   -2.2680 H   0  0  0  0  0  0  0  0  0  0  0  0
   -5.3088   -2.7093    1.9502 H   0  0  0  0  0  0  0  0  0  0  0  0
   -5.2203   -2.4675    0.1822 H   0  0  0  0  0  0  0  0  0  0  0  0
   -3.8243   -3.1649    1.0649 H   0  0  0  0  0  0  0  0  0  0  0  0
   -5.3125    2.2730   -1.5006 H   0  0  0  0  0  0  0  0  0  0  0  0
   -6.7829    1.2653   -1.3952 H   0  0  0  0  0  0  0  0  0  0  0  0
   -5.5170    0.8676   -2.5905 H   0  0  0  0  0  0  0  0  0  0  0  0
    3.1734    4.6499    1.2095 H   0  0  0  0  0  0  0  0  0  0  0  0
    2.3296    4.6513    2.7798 H   0  0  0  0  0  0  0  0  0  0  0  0
    3.6873    3.5551    2.5135 H   0  0  0  0  0  0  0  0  0  0  0  0
   -2.1297   -0.6700    3.1533 H   0  0  0  0  0  0  0  0  0  0  0  0
   -0.8207   -1.8628    3.4031 H   0  0  0  0  0  0  0  0  0  0  0  0
   -0.4630   -0.3040    2.6020 H   0  0  0  0  0  0  0  0  0  0  0  0
    6.7230   -0.6212   -1.4426 H   0  0  0  0  0  0  0  0  0  0  0  0
    6.2585   -2.1207   -0.5692 H   0  0  0  0  0  0  0  0  0  0  0  0
    5.4857   -1.7118   -2.1231 H   0  0  0  0  0  0  0  0  0  0  0  0
  1  2  1  0  0  0  0
  1  7  4  0  0  0  0
  1  9  4  0  0  0  0
  2  3  1  0  0  0  0
  2 23  1  0  0  0  0
  2 31  1  0  0  0  0
  3  4  1  0  0  0  0
  3 32  1  0  0  0  0
  3 33  1  0  0  0  0
  4  5  1  0  0  0  0
  4 34  1  0  0  0  0
  4 35  1  0  0  0  0
  5  6  4  0  0  0  0
  5 18  4  0  0  0  0
  6  7  1  0  0  0  0
  6 15  4  0  0  0  0
  7  8  4  0  0  0  0
  8 12  2  0  0  0  0
  8 36  1  0  0  0  0
  9 10  2  0  0  0  0
  9 37  1  0  0  0  0
 10 11  1  0  0  0  0
 10 14  1  0  0  0  0
 11 12  1  0  0  0  0
 11 13  2  0  0  0  0
 12 38  1  0  0  0  0
 14 30  1  0  0  0  0
 15 16  4  0  0  0  0
 15 28  1  0  0  0  0
 16 17  4  0  0  0  0
 16 19  1  0  0  0  0
 17 18  4  0  0  0  0
 17 20  1  0  0  0  0
 18 39  1  0  0  0  0
 19 21  1  0  0  0  0
 20 22  1  0  0  0  0
 21 40  1  0  0  0  0
 21 41  1  0  0  0  0
 21 42  1  0  0  0  0
 22 43  1  0  0  0  0
 22 44  1  0  0  0  0
 22 45  1  0  0  0  0
 23 24  4  0  0  0  0
 23 27  1  0  0  0  0
 24 25  2  0  0  0  0
 24 26  1  0  0  0  0
 26 46  1  0  0  0  0
 26 47  1  0  0  0  0
 26 48  1  0  0  0  0
 28 29  1  0  0  0  0
 29 49  1  0  0  0  0
 29 50  1  0  0  0  0
 29 51  1  0  0  0  0
 30 52  1  0  0  0  0
 30 53  1  0  0  0  0
 30 54  1  0  0  0  0
M  END
