# Supplementary material for: Deconstruction of Desacetamidocolchicine’s B Ring Reveals a Class 3 Atropisomeric AC Ring with Tubulin Binding Properties
Source: J Org Chem. 2025 May 27;90(22):7246–58. doi: 10.1021/acs.joc.5c00284 (PMC12150326; doi:10.1021/acs.joc.5c00284)
Supplement: Supplementary file 3 [file jo5c00284_si_003.zip › VCD Reports/Conformer-MOL-files/Isocolchicine/Monomer/isocolchicine-C6.mol]

145 114.276 0.000

Created by GaussView 6.0.16
 54 56  0  0  0  0  0  0  0  0  0    0
    1.3874    0.3459   -0.3834 C   0  0  0  0  0  0  0  0  0  0  0  0
    0.7908    1.7690   -0.3887 C   0  0  0  0  0  0  0  0  0  0  0  0
    0.2708    2.1663   -1.7883 C   0  0  0  0  0  0  0  0  0  0  0  0
   -0.5755    1.0576   -2.4489 C   0  0  0  0  0  0  0  0  0  0  0  0
   -1.5169    0.3904   -1.4700 C   0  0  0  0  0  0  0  0  0  0  0  0
   -0.9874   -0.4349   -0.4588 C   0  0  0  0  0  0  0  0  0  0  0  0
    0.4818   -0.7112   -0.3961 C   0  0  0  0  0  0  0  0  0  0  0  0
    0.8514   -2.0934   -0.4081 C   0  0  0  0  0  0  0  0  0  0  0  0
    2.8031    0.2549   -0.3420 C   0  0  0  0  0  0  0  0  0  0  0  0
    3.7030   -0.7880   -0.3756 C   0  0  0  0  0  0  0  0  0  0  0  0
    3.4258   -2.2241   -0.5664 C   0  0  0  0  0  0  0  0  0  0  0  0
    2.0655   -2.7196   -0.4672 C   0  0  0  0  0  0  0  0  0  0  0  0
    4.3549   -3.0164   -0.8092 O   0  0  0  0  0  0  0  0  0  0  0  0
    4.9989   -0.3774   -0.3434 O   0  0  0  0  0  0  0  0  0  0  0  0
   -1.8741   -1.0137    0.4806 C   0  0  0  0  0  0  0  0  0  0  0  0
   -3.2532   -0.7833    0.3986 C   0  0  0  0  0  0  0  0  0  0  0  0
   -3.7687    0.0128   -0.6448 C   0  0  0  0  0  0  0  0  0  0  0  0
   -2.8964    0.5971   -1.5666 C   0  0  0  0  0  0  0  0  0  0  0  0
   -4.1114   -1.3322    1.3259 O   0  0  0  0  0  0  0  0  0  0  0  0
   -5.1208    0.1684   -0.6472 O   0  0  0  0  0  0  0  0  0  0  0  0
   -4.4799   -0.4337    2.3827 C   0  0  0  0  0  0  0  0  0  0  0  0
   -5.7024    0.9860   -1.6599 C   0  0  0  0  0  0  0  0  0  0  0  0
    1.6776    2.8112    0.1033 N   0  0  0  0  0  0  0  0  0  0  0  0
    1.7133    3.1875    1.4169 C   0  0  0  0  0  0  0  0  0  0  0  0
    1.0355    2.6324    2.2796 O   0  0  0  0  0  0  0  0  0  0  0  0
    2.6549    4.3331    1.7473 C   0  0  0  0  0  0  0  0  0  0  0  0
    2.2326    3.3280   -0.5652 H   0  0  0  0  0  0  0  0  0  0  0  0
   -1.3163   -1.7267    1.5076 O   0  0  0  0  0  0  0  0  0  0  0  0
   -1.8607   -3.0115    1.8477 C   0  0  0  0  0  0  0  0  0  0  0  0
    5.9997   -1.1377    0.3595 C   0  0  0  0  0  0  0  0  0  0  0  0
   -0.0556    1.7549    0.3023 H   0  0  0  0  0  0  0  0  0  0  0  0
    1.1172    2.4069   -2.4460 H   0  0  0  0  0  0  0  0  0  0  0  0
   -0.3221    3.0816   -1.6731 H   0  0  0  0  0  0  0  0  0  0  0  0
    0.0983    0.3055   -2.8764 H   0  0  0  0  0  0  0  0  0  0  0  0
   -1.1392    1.4867   -3.2834 H   0  0  0  0  0  0  0  0  0  0  0  0
    0.0041   -2.7726   -0.4134 H   0  0  0  0  0  0  0  0  0  0  0  0
    3.3056    1.2133   -0.2490 H   0  0  0  0  0  0  0  0  0  0  0  0
    2.0407   -3.8061   -0.5219 H   0  0  0  0  0  0  0  0  0  0  0  0
   -3.2788    1.2219   -2.3656 H   0  0  0  0  0  0  0  0  0  0  0  0
   -5.1471   -0.9944    3.0412 H   0  0  0  0  0  0  0  0  0  0  0  0
   -3.5967   -0.1092    2.9456 H   0  0  0  0  0  0  0  0  0  0  0  0
   -5.0066    0.4407    1.9862 H   0  0  0  0  0  0  0  0  0  0  0  0
   -5.3319    2.0165   -1.6036 H   0  0  0  0  0  0  0  0  0  0  0  0
   -6.7762    0.9743   -1.4684 H   0  0  0  0  0  0  0  0  0  0  0  0
   -5.5056    0.5819   -2.6601 H   0  0  0  0  0  0  0  0  0  0  0  0
    3.1139    4.7934    0.8678 H   0  0  0  0  0  0  0  0  0  0  0  0
    2.1008    5.0956    2.3025 H   0  0  0  0  0  0  0  0  0  0  0  0
    3.4482    3.9606    2.4037 H   0  0  0  0  0  0  0  0  0  0  0  0
   -2.1789   -3.5523    0.9499 H   0  0  0  0  0  0  0  0  0  0  0  0
   -1.0465   -3.5563    2.3316 H   0  0  0  0  0  0  0  0  0  0  0  0
   -2.7079   -2.9208    2.5296 H   0  0  0  0  0  0  0  0  0  0  0  0
    6.7981   -0.4218    0.5674 H   0  0  0  0  0  0  0  0  0  0  0  0
    5.6045   -1.5241    1.3041 H   0  0  0  0  0  0  0  0  0  0  0  0
    6.3670   -1.9639   -0.2469 H   0  0  0  0  0  0  0  0  0  0  0  0
  1  2  1  0  0  0  0
  1  7  4  0  0  0  0
  1  9  4  0  0  0  0
  2  3  1  0  0  0  0
  2 23  1  0  0  0  0
  2 31  1  0  0  0  0
  3  4  1  0  0  0  0
  3 32  1  0  0  0  0
  3 33  1  0  0  0  0
  4  5  1  0  0  0  0
  4 34  1  0  0  0  0
  4 35  1  0  0  0  0
  5  6  4  0  0  0  0
  5 18  4  0  0  0  0
  6  7  1  0  0  0  0
  6 15  4  0  0  0  0
  7  8  4  0  0  0  0
  8 12  2  0  0  0  0
  8 36  1  0  0  0  0
  9 10  2  0  0  0  0
  9 37  1  0  0  0  0
 10 11  1  0  0  0  0
 10 14  1  0  0  0  0
 11 12  1  0  0  0  0
 11 13  2  0  0  0  0
 12 38  1  0  0  0  0
 14 30  1  0  0  0  0
 15 16  4  0  0  0  0
 15 28  1  0  0  0  0
 16 17  4  0  0  0  0
 16 19  1  0  0  0  0
 17 18  4  0  0  0  0
 17 20  1  0  0  0  0
 18 39  1  0  0  0  0
 19 21  1  0  0  0  0
 20 22  1  0  0  0  0
 21 40  1  0  0  0  0
 21 41  1  0  0  0  0
 21 42  1  0  0  0  0
 22 43  1  0  0  0  0
 22 44  1  0  0  0  0
 22 45  1  0  0  0  0
 23 24  4  0  0  0  0
 23 27  1  0  0  0  0
 24 25  2  0  0  0  0
 24 26  1  0  0  0  0
 26 46  1  0  0  0  0
 26 47  1  0  0  0  0
 26 48  1  0  0  0  0
 28 29  1  0  0  0  0
 29 49  1  0  0  0  0
 29 50  1  0  0  0  0
 29 51  1  0  0  0  0
 30 52  1  0  0  0  0
 30 53  1  0  0  0  0
 30 54  1  0  0  0  0
M  END
