# Supplementary material for: Deconstruction of Desacetamidocolchicine’s B Ring Reveals a Class 3 Atropisomeric AC Ring with Tubulin Binding Properties
Source: J Org Chem. 2025 May 27;90(22):7246–58. doi: 10.1021/acs.joc.5c00284 (PMC12150326; doi:10.1021/acs.joc.5c00284)
Supplement: Supplementary file 3 [file jo5c00284_si_003.zip › VCD Reports/Conformer-MOL-files/Isocolchicine/Monomer/isocolchicine-C7.mol]

104 113.002 0.000

Created by GaussView 6.0.16
 54 56  0  0  0  0  0  0  0  0  0    0
    1.3545    0.2778   -0.4508 C   0  0  0  0  0  0  0  0  0  0  0  0
    0.7232    1.6791   -0.5732 C   0  0  0  0  0  0  0  0  0  0  0  0
    0.2000    1.9465   -2.0000 C   0  0  0  0  0  0  0  0  0  0  0  0
   -0.6316    0.7655   -2.5507 C   0  0  0  0  0  0  0  0  0  0  0  0
   -1.5528    0.1686   -1.5081 C   0  0  0  0  0  0  0  0  0  0  0  0
   -1.0030   -0.5389   -0.4199 C   0  0  0  0  0  0  0  0  0  0  0  0
    0.4694   -0.7899   -0.3418 C   0  0  0  0  0  0  0  0  0  0  0  0
    0.8599   -2.1591   -0.2003 C   0  0  0  0  0  0  0  0  0  0  0  0
    2.7718    0.2195   -0.4389 C   0  0  0  0  0  0  0  0  0  0  0  0
    3.6891   -0.8078   -0.3950 C   0  0  0  0  0  0  0  0  0  0  0  0
    3.4310   -2.2607   -0.4255 C   0  0  0  0  0  0  0  0  0  0  0  0
    2.0859   -2.7650   -0.2189 C   0  0  0  0  0  0  0  0  0  0  0  0
    4.3665   -3.0587   -0.6186 O   0  0  0  0  0  0  0  0  0  0  0  0
    4.9770   -0.3770   -0.4454 O   0  0  0  0  0  0  0  0  0  0  0  0
   -1.8748   -1.0266    0.5773 C   0  0  0  0  0  0  0  0  0  0  0  0
   -3.2619   -0.8557    0.4840 C   0  0  0  0  0  0  0  0  0  0  0  0
   -3.7993   -0.1973   -0.6435 C   0  0  0  0  0  0  0  0  0  0  0  0
   -2.9380    0.3279   -1.6112 C   0  0  0  0  0  0  0  0  0  0  0  0
   -4.0631   -1.4001    1.4557 O   0  0  0  0  0  0  0  0  0  0  0  0
   -5.1584   -0.1253   -0.6986 O   0  0  0  0  0  0  0  0  0  0  0  0
   -4.8294   -0.4752    2.2410 C   0  0  0  0  0  0  0  0  0  0  0  0
   -5.7576    0.5313   -1.8132 C   0  0  0  0  0  0  0  0  0  0  0  0
    1.5785    2.7746   -0.1472 N   0  0  0  0  0  0  0  0  0  0  0  0
    1.6738    3.1489    1.1627 C   0  0  0  0  0  0  0  0  0  0  0  0
    1.0769    2.5550    2.0607 O   0  0  0  0  0  0  0  0  0  0  0  0
    2.5728    4.3395    1.4466 C   0  0  0  0  0  0  0  0  0  0  0  0
    2.0818    3.3028   -0.8469 H   0  0  0  0  0  0  0  0  0  0  0  0
   -1.3645   -1.7132    1.6560 O   0  0  0  0  0  0  0  0  0  0  0  0
   -1.0045   -0.8867    2.7718 C   0  0  0  0  0  0  0  0  0  0  0  0
    6.0171   -1.0521    0.2873 C   0  0  0  0  0  0  0  0  0  0  0  0
   -0.1312    1.6933    0.1076 H   0  0  0  0  0  0  0  0  0  0  0  0
   -0.4078    2.8588   -1.9669 H   0  0  0  0  0  0  0  0  0  0  0  0
    1.0410    2.1377   -2.6802 H   0  0  0  0  0  0  0  0  0  0  0  0
   -1.2094    1.1075   -3.4152 H   0  0  0  0  0  0  0  0  0  0  0  0
    0.0540   -0.0087   -2.9155 H   0  0  0  0  0  0  0  0  0  0  0  0
    0.0252   -2.8438   -0.0868 H   0  0  0  0  0  0  0  0  0  0  0  0
    3.2567    1.1914   -0.4589 H   0  0  0  0  0  0  0  0  0  0  0  0
    2.0836   -3.8504   -0.1412 H   0  0  0  0  0  0  0  0  0  0  0  0
   -3.3401    0.8541   -2.4696 H   0  0  0  0  0  0  0  0  0  0  0  0
   -4.1773    0.2684    2.7153 H   0  0  0  0  0  0  0  0  0  0  0  0
   -5.5845    0.0330    1.6356 H   0  0  0  0  0  0  0  0  0  0  0  0
   -5.3169   -1.0732    3.0139 H   0  0  0  0  0  0  0  0  0  0  0  0
   -5.4950    0.0354   -2.7551 H   0  0  0  0  0  0  0  0  0  0  0  0
   -5.4631    1.5865   -1.8612 H   0  0  0  0  0  0  0  0  0  0  0  0
   -6.8342    0.4613   -1.6532 H   0  0  0  0  0  0  0  0  0  0  0  0
    3.4359    4.0011    2.0296 H   0  0  0  0  0  0  0  0  0  0  0  0
    2.9333    4.8415    0.5445 H   0  0  0  0  0  0  0  0  0  0  0  0
    2.0227    5.0578    2.0613 H   0  0  0  0  0  0  0  0  0  0  0  0
   -0.2950   -0.1047    2.4758 H   0  0  0  0  0  0  0  0  0  0  0  0
   -1.8922   -0.4219    3.2167 H   0  0  0  0  0  0  0  0  0  0  0  0
   -0.5367   -1.5486    3.5036 H   0  0  0  0  0  0  0  0  0  0  0  0
    6.8050   -0.3044    0.4037 H   0  0  0  0  0  0  0  0  0  0  0  0
    5.6619   -1.3613    1.2751 H   0  0  0  0  0  0  0  0  0  0  0  0
    6.3836   -1.9210   -0.2564 H   0  0  0  0  0  0  0  0  0  0  0  0
  1  2  1  0  0  0  0
  1  7  4  0  0  0  0
  1  9  4  0  0  0  0
  2  3  1  0  0  0  0
  2 23  1  0  0  0  0
  2 31  1  0  0  0  0
  3  4  1  0  0  0  0
  3 32  1  0  0  0  0
  3 33  1  0  0  0  0
  4  5  1  0  0  0  0
  4 34  1  0  0  0  0
  4 35  1  0  0  0  0
  5  6  4  0  0  0  0
  5 18  4  0  0  0  0
  6  7  1  0  0  0  0
  6 15  4  0  0  0  0
  7  8  4  0  0  0  0
  8 12  2  0  0  0  0
  8 36  1  0  0  0  0
  9 10  2  0  0  0  0
  9 37  1  0  0  0  0
 10 11  1  0  0  0  0
 10 14  1  0  0  0  0
 11 12  1  0  0  0  0
 11 13  2  0  0  0  0
 12 38  1  0  0  0  0
 14 30  1  0  0  0  0
 15 16  4  0  0  0  0
 15 28  1  0  0  0  0
 16 17  4  0  0  0  0
 16 19  1  0  0  0  0
 17 18  4  0  0  0  0
 17 20  1  0  0  0  0
 18 39  1  0  0  0  0
 19 21  1  0  0  0  0
 20 22  1  0  0  0  0
 21 40  1  0  0  0  0
 21 41  1  0  0  0  0
 21 42  1  0  0  0  0
 22 43  1  0  0  0  0
 22 44  1  0  0  0  0
 22 45  1  0  0  0  0
 23 24  4  0  0  0  0
 23 27  1  0  0  0  0
 24 25  2  0  0  0  0
 24 26  1  0  0  0  0
 26 46  1  0  0  0  0
 26 47  1  0  0  0  0
 26 48  1  0  0  0  0
 28 29  1  0  0  0  0
 29 49  1  0  0  0  0
 29 50  1  0  0  0  0
 29 51  1  0  0  0  0
 30 52  1  0  0  0  0
 30 53  1  0  0  0  0
 30 54  1  0  0  0  0
M  END
