# Supplementary material for: Deconstruction of Desacetamidocolchicine’s B Ring Reveals a Class 3 Atropisomeric AC Ring with Tubulin Binding Properties
Source: J Org Chem. 2025 May 27;90(22):7246–58. doi: 10.1021/acs.joc.5c00284 (PMC12150326; doi:10.1021/acs.joc.5c00284)
Supplement: Supplementary file 3 [file jo5c00284_si_003.zip › VCD Reports/Conformer-MOL-files/Isocolchicine/Monomer/isocolchicine-C5.mol]

70 111.748 0.000

Created by GaussView 6.0.16
 54 56  0  0  0  0  0  0  0  0  0    0
    1.3567    0.3137   -0.3742 C   0  0  0  0  0  0  0  0  0  0  0  0
    0.7330    1.7215   -0.4266 C   0  0  0  0  0  0  0  0  0  0  0  0
    0.2414    2.0835   -1.8428 C   0  0  0  0  0  0  0  0  0  0  0  0
   -0.5734    0.9384   -2.4850 C   0  0  0  0  0  0  0  0  0  0  0  0
   -1.5195    0.2760   -1.5054 C   0  0  0  0  0  0  0  0  0  0  0  0
   -0.9994   -0.5013   -0.4506 C   0  0  0  0  0  0  0  0  0  0  0  0
    0.4703   -0.7578   -0.3423 C   0  0  0  0  0  0  0  0  0  0  0  0
    0.8598   -2.1325   -0.2685 C   0  0  0  0  0  0  0  0  0  0  0  0
    2.7731    0.2517   -0.4294 C   0  0  0  0  0  0  0  0  0  0  0  0
    3.6892   -0.7742   -0.3504 C   0  0  0  0  0  0  0  0  0  0  0  0
    3.4328   -2.1977   -0.0540 C   0  0  0  0  0  0  0  0  0  0  0  0
    2.0859   -2.7283   -0.1561 C   0  0  0  0  0  0  0  0  0  0  0  0
    4.3729   -2.9505    0.2601 O   0  0  0  0  0  0  0  0  0  0  0  0
    4.9767   -0.3494   -0.4373 O   0  0  0  0  0  0  0  0  0  0  0  0
   -1.8985   -1.0537    0.4872 C   0  0  0  0  0  0  0  0  0  0  0  0
   -3.2827   -0.8767    0.3665 C   0  0  0  0  0  0  0  0  0  0  0  0
   -3.7891   -0.1447   -0.7296 C   0  0  0  0  0  0  0  0  0  0  0  0
   -2.9018    0.4419   -1.6365 C   0  0  0  0  0  0  0  0  0  0  0  0
   -4.1105   -1.4837    1.2769 O   0  0  0  0  0  0  0  0  0  0  0  0
   -5.1462   -0.0672   -0.8170 O   0  0  0  0  0  0  0  0  0  0  0  0
   -4.8958   -0.6117    2.1029 C   0  0  0  0  0  0  0  0  0  0  0  0
   -5.7146    0.6598   -1.9037 C   0  0  0  0  0  0  0  0  0  0  0  0
    1.5885    2.7784    0.0884 N   0  0  0  0  0  0  0  0  0  0  0  0
    1.6951    3.0307    1.4261 C   0  0  0  0  0  0  0  0  0  0  0  0
    1.1011    2.3593    2.2696 O   0  0  0  0  0  0  0  0  0  0  0  0
    2.6010    4.1869    1.8119 C   0  0  0  0  0  0  0  0  0  0  0  0
    2.0898    3.3647   -0.5647 H   0  0  0  0  0  0  0  0  0  0  0  0
   -1.4183   -1.8105    1.5319 O   0  0  0  0  0  0  0  0  0  0  0  0
   -1.0830   -1.0597    2.7074 C   0  0  0  0  0  0  0  0  0  0  0  0
    5.9870   -1.1593   -1.0668 C   0  0  0  0  0  0  0  0  0  0  0  0
   -0.1361    1.6955    0.2350 H   0  0  0  0  0  0  0  0  0  0  0  0
    1.0967    2.3193   -2.4905 H   0  0  0  0  0  0  0  0  0  0  0  0
   -0.3691    2.9912   -1.7645 H   0  0  0  0  0  0  0  0  0  0  0  0
    0.1237    0.1894   -2.8794 H   0  0  0  0  0  0  0  0  0  0  0  0
   -1.1308    1.3319   -3.3410 H   0  0  0  0  0  0  0  0  0  0  0  0
    0.0256   -2.8271   -0.2911 H   0  0  0  0  0  0  0  0  0  0  0  0
    3.2590    1.2175   -0.5405 H   0  0  0  0  0  0  0  0  0  0  0  0
    2.0853   -3.8134   -0.0749 H   0  0  0  0  0  0  0  0  0  0  0  0
   -3.2806    1.0229   -2.4697 H   0  0  0  0  0  0  0  0  0  0  0  0
   -5.6323   -0.0592    1.5136 H   0  0  0  0  0  0  0  0  0  0  0  0
   -5.4065   -1.2594    2.8187 H   0  0  0  0  0  0  0  0  0  0  0  0
   -4.2549    0.0940    2.6455 H   0  0  0  0  0  0  0  0  0  0  0  0
   -5.4193    1.7154   -1.8767 H   0  0  0  0  0  0  0  0  0  0  0  0
   -6.7953    0.5812   -1.7782 H   0  0  0  0  0  0  0  0  0  0  0  0
   -5.4260    0.2242   -2.8676 H   0  0  0  0  0  0  0  0  0  0  0  0
    2.9608    4.7664    0.9572 H   0  0  0  0  0  0  0  0  0  0  0  0
    2.0569    4.8496    2.4911 H   0  0  0  0  0  0  0  0  0  0  0  0
    3.4645    3.7931    2.3583 H   0  0  0  0  0  0  0  0  0  0  0  0
   -0.3674   -0.2607    2.4795 H   0  0  0  0  0  0  0  0  0  0  0  0
   -1.9805   -0.6241    3.1623 H   0  0  0  0  0  0  0  0  0  0  0  0
   -0.6313   -1.7689    3.4040 H   0  0  0  0  0  0  0  0  0  0  0  0
    6.7694   -0.4534   -1.3545 H   0  0  0  0  0  0  0  0  0  0  0  0
    6.3751   -1.9108   -0.3814 H   0  0  0  0  0  0  0  0  0  0  0  0
    5.5937   -1.6497   -1.9625 H   0  0  0  0  0  0  0  0  0  0  0  0
  1  2  1  0  0  0  0
  1  7  4  0  0  0  0
  1  9  4  0  0  0  0
  2  3  1  0  0  0  0
  2 23  1  0  0  0  0
  2 31  1  0  0  0  0
  3  4  1  0  0  0  0
  3 32  1  0  0  0  0
  3 33  1  0  0  0  0
  4  5  1  0  0  0  0
  4 34  1  0  0  0  0
  4 35  1  0  0  0  0
  5  6  4  0  0  0  0
  5 18  4  0  0  0  0
  6  7  1  0  0  0  0
  6 15  4  0  0  0  0
  7  8  4  0  0  0  0
  8 12  2  0  0  0  0
  8 36  1  0  0  0  0
  9 10  2  0  0  0  0
  9 37  1  0  0  0  0
 10 11  1  0  0  0  0
 10 14  1  0  0  0  0
 11 12  1  0  0  0  0
 11 13  2  0  0  0  0
 12 38  1  0  0  0  0
 14 30  1  0  0  0  0
 15 16  4  0  0  0  0
 15 28  1  0  0  0  0
 16 17  4  0  0  0  0
 16 19  1  0  0  0  0
 17 18  4  0  0  0  0
 17 20  1  0  0  0  0
 18 39  1  0  0  0  0
 19 21  1  0  0  0  0
 20 22  1  0  0  0  0
 21 40  1  0  0  0  0
 21 41  1  0  0  0  0
 21 42  1  0  0  0  0
 22 43  1  0  0  0  0
 22 44  1  0  0  0  0
 22 45  1  0  0  0  0
 23 24  4  0  0  0  0
 23 27  1  0  0  0  0
 24 25  2  0  0  0  0
 24 26  1  0  0  0  0
 26 46  1  0  0  0  0
 26 47  1  0  0  0  0
 26 48  1  0  0  0  0
 28 29  1  0  0  0  0
 29 49  1  0  0  0  0
 29 50  1  0  0  0  0
 29 51  1  0  0  0  0
 30 52  1  0  0  0  0
 30 53  1  0  0  0  0
 30 54  1  0  0  0  0
M  END
