# Supplementary material for: Deconstruction of Desacetamidocolchicine’s B Ring Reveals a Class 3 Atropisomeric AC Ring with Tubulin Binding Properties
Source: J Org Chem. 2025 May 27;90(22):7246–58. doi: 10.1021/acs.joc.5c00284 (PMC12150326; doi:10.1021/acs.joc.5c00284)
Supplement: Supplementary file 3 [file jo5c00284_si_003.zip › VCD Reports/Conformer-MOL-files/Isocolchicine/Monomer/isocolchicine-C4.mol]

122 113.596 0.000

Created by GaussView 6.0.16
 54 56  0  0  0  0  0  0  0  0  0    0
    1.4118    0.1359   -0.3961 C   0  0  0  0  0  0  0  0  0  0  0  0
    0.9503    1.6056   -0.4805 C   0  0  0  0  0  0  0  0  0  0  0  0
    0.5458    1.9989   -1.9173 C   0  0  0  0  0  0  0  0  0  0  0  0
   -0.3828    0.9526   -2.5743 C   0  0  0  0  0  0  0  0  0  0  0  0
   -1.4262    0.4268   -1.6128 C   0  0  0  0  0  0  0  0  0  0  0  0
   -1.0215   -0.3941   -0.5348 C   0  0  0  0  0  0  0  0  0  0  0  0
    0.4072   -0.8225   -0.3961 C   0  0  0  0  0  0  0  0  0  0  0  0
    0.6232   -2.2354   -0.3205 C   0  0  0  0  0  0  0  0  0  0  0  0
    2.8187   -0.0776   -0.3488 C   0  0  0  0  0  0  0  0  0  0  0  0
    3.5975   -1.2098   -0.2826 C   0  0  0  0  0  0  0  0  0  0  0  0
    3.1720   -2.6339   -0.2294 C   0  0  0  0  0  0  0  0  0  0  0  0
    1.7650   -2.9828   -0.2500 C   0  0  0  0  0  0  0  0  0  0  0  0
    4.0330   -3.5237   -0.1693 O   0  0  0  0  0  0  0  0  0  0  0  0
    4.9463   -1.1466   -0.2540 O   0  0  0  0  0  0  0  0  0  0  0  0
   -1.9920   -0.8208    0.3902 C   0  0  0  0  0  0  0  0  0  0  0  0
   -3.3429   -0.4667    0.2459 C   0  0  0  0  0  0  0  0  0  0  0  0
   -3.7331    0.3302   -0.8411 C   0  0  0  0  0  0  0  0  0  0  0  0
   -2.7700    0.7769   -1.7490 C   0  0  0  0  0  0  0  0  0  0  0  0
   -4.2664   -0.8663    1.1849 O   0  0  0  0  0  0  0  0  0  0  0  0
   -5.0516    0.6435   -1.0667 O   0  0  0  0  0  0  0  0  0  0  0  0
   -4.7658   -2.1978    0.9870 C   0  0  0  0  0  0  0  0  0  0  0  0
   -5.6521    1.5351   -0.1151 C   0  0  0  0  0  0  0  0  0  0  0  0
    1.9003    2.5740    0.0444 N   0  0  0  0  0  0  0  0  0  0  0  0
    1.9729    2.8619    1.3780 C   0  0  0  0  0  0  0  0  0  0  0  0
    1.2920    2.2696    2.2145 O   0  0  0  0  0  0  0  0  0  0  0  0
    2.9527    3.9552    1.7669 C   0  0  0  0  0  0  0  0  0  0  0  0
    2.4511    3.1183   -0.6055 H   0  0  0  0  0  0  0  0  0  0  0  0
   -1.6311   -1.6215    1.4513 O   0  0  0  0  0  0  0  0  0  0  0  0
   -1.3753   -0.8974    2.6664 C   0  0  0  0  0  0  0  0  0  0  0  0
    5.6155    0.1114   -0.2859 C   0  0  0  0  0  0  0  0  0  0  0  0
    0.0650    1.6872    0.1545 H   0  0  0  0  0  0  0  0  0  0  0  0
    1.4416    2.1230   -2.5407 H   0  0  0  0  0  0  0  0  0  0  0  0
    0.0446    2.9732   -1.8671 H   0  0  0  0  0  0  0  0  0  0  0  0
    0.2281    0.1188   -2.9402 H   0  0  0  0  0  0  0  0  0  0  0  0
   -0.8651    1.4005   -3.4487 H   0  0  0  0  0  0  0  0  0  0  0  0
   -0.2919   -2.8199   -0.3316 H   0  0  0  0  0  0  0  0  0  0  0  0
    3.3745    0.8525   -0.3526 H   0  0  0  0  0  0  0  0  0  0  0  0
    1.6307   -4.0616   -0.2108 H   0  0  0  0  0  0  0  0  0  0  0  0
   -3.0963    1.4001   -2.5767 H   0  0  0  0  0  0  0  0  0  0  0  0
   -5.4838   -2.3769    1.7900 H   0  0  0  0  0  0  0  0  0  0  0  0
   -5.2708   -2.2818    0.0177 H   0  0  0  0  0  0  0  0  0  0  0  0
   -3.9543   -2.9304    1.0486 H   0  0  0  0  0  0  0  0  0  0  0  0
   -5.1223    2.4957   -0.0998 H   0  0  0  0  0  0  0  0  0  0  0  0
   -5.6574    1.0995    0.8875 H   0  0  0  0  0  0  0  0  0  0  0  0
   -6.6775    1.6927   -0.4561 H   0  0  0  0  0  0  0  0  0  0  0  0
    3.4572    4.4169    0.9136 H   0  0  0  0  0  0  0  0  0  0  0  0
    2.4153    4.7283    2.3245 H   0  0  0  0  0  0  0  0  0  0  0  0
    3.7073    3.5323    2.4379 H   0  0  0  0  0  0  0  0  0  0  0  0
   -2.2834   -0.3922    3.0126 H   0  0  0  0  0  0  0  0  0  0  0  0
   -1.0637   -1.6402    3.4035 H   0  0  0  0  0  0  0  0  0  0  0  0
   -0.5739   -0.1629    2.5213 H   0  0  0  0  0  0  0  0  0  0  0  0
    5.3492    0.7263    0.5816 H   0  0  0  0  0  0  0  0  0  0  0  0
    6.6795   -0.1257   -0.2521 H   0  0  0  0  0  0  0  0  0  0  0  0
    5.3912    0.6596   -1.2084 H   0  0  0  0  0  0  0  0  0  0  0  0
  1  2  1  0  0  0  0
  1  7  4  0  0  0  0
  1  9  4  0  0  0  0
  2  3  1  0  0  0  0
  2 23  1  0  0  0  0
  2 31  1  0  0  0  0
  3  4  1  0  0  0  0
  3 32  1  0  0  0  0
  3 33  1  0  0  0  0
  4  5  1  0  0  0  0
  4 34  1  0  0  0  0
  4 35  1  0  0  0  0
  5  6  4  0  0  0  0
  5 18  4  0  0  0  0
  6  7  1  0  0  0  0
  6 15  4  0  0  0  0
  7  8  4  0  0  0  0
  8 12  2  0  0  0  0
  8 36  1  0  0  0  0
  9 10  2  0  0  0  0
  9 37  1  0  0  0  0
 10 11  1  0  0  0  0
 10 14  1  0  0  0  0
 11 12  1  0  0  0  0
 11 13  2  0  0  0  0
 12 38  1  0  0  0  0
 14 30  1  0  0  0  0
 15 16  4  0  0  0  0
 15 28  1  0  0  0  0
 16 17  4  0  0  0  0
 16 19  1  0  0  0  0
 17 18  4  0  0  0  0
 17 20  1  0  0  0  0
 18 39  1  0  0  0  0
 19 21  1  0  0  0  0
 20 22  1  0  0  0  0
 21 40  1  0  0  0  0
 21 41  1  0  0  0  0
 21 42  1  0  0  0  0
 22 43  1  0  0  0  0
 22 44  1  0  0  0  0
 22 45  1  0  0  0  0
 23 24  4  0  0  0  0
 23 27  1  0  0  0  0
 24 25  2  0  0  0  0
 24 26  1  0  0  0  0
 26 46  1  0  0  0  0
 26 47  1  0  0  0  0
 26 48  1  0  0  0  0
 28 29  1  0  0  0  0
 29 49  1  0  0  0  0
 29 50  1  0  0  0  0
 29 51  1  0  0  0  0
 30 52  1  0  0  0  0
 30 53  1  0  0  0  0
 30 54  1  0  0  0  0
M  END
