# Supplementary material for: Deconstruction of Desacetamidocolchicine’s B Ring Reveals a Class 3 Atropisomeric AC Ring with Tubulin Binding Properties
Source: J Org Chem. 2025 May 27;90(22):7246–58. doi: 10.1021/acs.joc.5c00284 (PMC12150326; doi:10.1021/acs.joc.5c00284)
Supplement: Supplementary file 3 [file jo5c00284_si_003.zip › VCD Reports/Conformer-MOL-files/Isocolchicine/Dimer/colchicine dimer (pdb2).pdb]

HETATM    1  C   UNK     0       2.575  -0.873   0.046  0.00  0.00           C  
HETATM    2  C   UNK     0       2.870  -0.696  -1.459  0.00  0.00           C  
HETATM    3  C   UNK     0       2.124   0.521  -2.060  0.00  0.00           C  
HETATM    4  C   UNK     0       2.222   1.794  -1.193  0.00  0.00           C  
HETATM    5  C   UNK     0       3.606   1.994  -0.619  0.00  0.00           C  
HETATM    6  C   UNK     0       4.067   1.106   0.373  0.00  0.00           C  
HETATM    7  C   UNK     0       3.174   0.036   0.916  0.00  0.00           C  
HETATM    8  C   UNK     0       2.976   0.069   2.333  0.00  0.00           C  
HETATM    9  C   UNK     0       1.785  -1.991   0.420  0.00  0.00           C  
HETATM   10  C   UNK     0       1.216  -2.384   1.609  0.00  0.00           C  
HETATM   11  C   UNK     0       1.098  -1.597   2.843  0.00  0.00           C  
HETATM   12  C   UNK     0       2.099  -0.601   3.146  0.00  0.00           C  
HETATM   13  O   UNK     0       0.163  -1.826   3.648  0.00  0.00           O  
HETATM   14  O   UNK     0       0.526  -3.559   1.547  0.00  0.00           O  
HETATM   15  C   UNK     0       5.379   1.270   0.864  0.00  0.00           C  
HETATM   16  C   UNK     0       6.208   2.292   0.392  0.00  0.00           C  
HETATM   17  C   UNK     0       5.724   3.192  -0.578  0.00  0.00           C  
HETATM   18  C   UNK     0       4.429   3.025  -1.082  0.00  0.00           C  
HETATM   19  O   UNK     0       7.508   2.388   0.832  0.00  0.00           O  
HETATM   20  O   UNK     0       6.588   4.171  -0.958  0.00  0.00           O  
HETATM   21  C   UNK     0       7.671   3.188   2.010  0.00  0.00           C  
HETATM   22  C   UNK     0       6.157   5.100  -1.950  0.00  0.00           C  
HETATM   23  N   UNK     0       2.605  -1.863  -2.282  0.00  0.00           N  
HETATM   24  C   UNK     0       3.564  -2.806  -2.506  0.00  0.00           C  
HETATM   25  O   UNK     0       4.678  -2.760  -1.980  0.00  0.00           O  
HETATM   26  C   UNK     0       3.166  -3.933  -3.444  0.00  0.00           C  
HETATM   27  H   UNK     0       1.697  -1.950  -2.742  0.00  0.00           H  
HETATM   28  O   UNK     0       5.858   0.421   1.836  0.00  0.00           O  
HETATM   29  C   UNK     0       6.682  -0.644   1.331  0.00  0.00           C  
HETATM   30  C   UNK     0       0.693  -4.497   2.626  0.00  0.00           C  
HETATM   31  C   UNK     0      -2.575  -0.873  -0.046  0.00  0.00           C  
HETATM   32  C   UNK     0      -2.870  -0.696   1.459  0.00  0.00           C  
HETATM   33  C   UNK     0      -2.124   0.521   2.060  0.00  0.00           C  
HETATM   34  C   UNK     0      -2.222   1.794   1.193  0.00  0.00           C  
HETATM   35  C   UNK     0      -3.606   1.994   0.619  0.00  0.00           C  
HETATM   36  C   UNK     0      -4.067   1.106  -0.373  0.00  0.00           C  
HETATM   37  C   UNK     0      -3.174   0.036  -0.916  0.00  0.00           C  
HETATM   38  C   UNK     0      -2.976   0.069  -2.333  0.00  0.00           C  
HETATM   39  C   UNK     0      -1.785  -1.991  -0.420  0.00  0.00           C  
HETATM   40  C   UNK     0      -1.216  -2.384  -1.609  0.00  0.00           C  
HETATM   41  C   UNK     0      -1.098  -1.597  -2.843  0.00  0.00           C  
HETATM   42  C   UNK     0      -2.099  -0.601  -3.146  0.00  0.00           C  
HETATM   43  O   UNK     0      -0.163  -1.826  -3.648  0.00  0.00           O  
HETATM   44  O   UNK     0      -0.526  -3.559  -1.547  0.00  0.00           O  
HETATM   45  C   UNK     0      -5.379   1.270  -0.864  0.00  0.00           C  
HETATM   46  C   UNK     0      -6.208   2.292  -0.392  0.00  0.00           C  
HETATM   47  C   UNK     0      -5.724   3.192   0.578  0.00  0.00           C  
HETATM   48  C   UNK     0      -4.429   3.025   1.082  0.00  0.00           C  
HETATM   49  O   UNK     0      -7.508   2.388  -0.832  0.00  0.00           O  
HETATM   50  O   UNK     0      -6.588   4.171   0.958  0.00  0.00           O  
HETATM   51  C   UNK     0      -7.671   3.188  -2.010  0.00  0.00           C  
HETATM   52  C   UNK     0      -6.157   5.100   1.950  0.00  0.00           C  
HETATM   53  N   UNK     0      -2.605  -1.863   2.282  0.00  0.00           N  
HETATM   54  C   UNK     0      -3.564  -2.806   2.506  0.00  0.00           C  
HETATM   55  O   UNK     0      -4.678  -2.760   1.980  0.00  0.00           O  
HETATM   56  C   UNK     0      -3.166  -3.933   3.444  0.00  0.00           C  
HETATM   57  H   UNK     0      -1.697  -1.950   2.742  0.00  0.00           H  
HETATM   58  O   UNK     0      -5.859   0.421  -1.836  0.00  0.00           O  
HETATM   59  C   UNK     0      -6.682  -0.644  -1.331  0.00  0.00           C  
HETATM   60  C   UNK     0      -0.693  -4.497  -2.626  0.00  0.00           C  
HETATM   61  H   UNK     0       3.944  -0.509  -1.543  0.00  0.00           H  
HETATM   62  H   UNK     0       2.557   0.704  -3.050  0.00  0.00           H  
HETATM   63  H   UNK     0       1.067   0.274  -2.214  0.00  0.00           H  
HETATM   64  H   UNK     0       1.495   1.724  -0.374  0.00  0.00           H  
HETATM   65  H   UNK     0       1.932   2.660  -1.797  0.00  0.00           H  
HETATM   66  H   UNK     0       3.579   0.813   2.843  0.00  0.00           H  
HETATM   67  H   UNK     0       1.571  -2.684  -0.388  0.00  0.00           H  
HETATM   68  H   UNK     0       2.073  -0.293   4.189  0.00  0.00           H  
HETATM   69  H   UNK     0       4.045   3.700  -1.838  0.00  0.00           H  
HETATM   70  H   UNK     0       8.738   3.177   2.244  0.00  0.00           H  
HETATM   71  H   UNK     0       7.107   2.766   2.850  0.00  0.00           H  
HETATM   72  H   UNK     0       7.348   4.220   1.829  0.00  0.00           H  
HETATM   73  H   UNK     0       6.994   5.784  -2.098  0.00  0.00           H  
HETATM   74  H   UNK     0       5.279   5.665  -1.615  0.00  0.00           H  
HETATM   75  H   UNK     0       5.926   4.595  -2.896  0.00  0.00           H  
HETATM   76  H   UNK     0       2.228  -3.743  -3.971  0.00  0.00           H  
HETATM   77  H   UNK     0       3.968  -4.085  -4.172  0.00  0.00           H  
HETATM   78  H   UNK     0       3.066  -4.859  -2.867  0.00  0.00           H  
HETATM   79  H   UNK     0       6.953  -1.255   2.194  0.00  0.00           H  
HETATM   80  H   UNK     0       6.128  -1.254   0.608  0.00  0.00           H  
HETATM   81  H   UNK     0       7.586  -0.242   0.862  0.00  0.00           H  
HETATM   82  H   UNK     0       0.110  -5.373   2.339  0.00  0.00           H  
HETATM   83  H   UNK     0       1.749  -4.775   2.720  0.00  0.00           H  
HETATM   84  H   UNK     0       0.327  -4.089   3.569  0.00  0.00           H  
HETATM   85  H   UNK     0      -3.944  -0.509   1.543  0.00  0.00           H  
HETATM   86  H   UNK     0      -2.557   0.704   3.050  0.00  0.00           H  
HETATM   87  H   UNK     0      -1.067   0.274   2.214  0.00  0.00           H  
HETATM   88  H   UNK     0      -1.495   1.724   0.374  0.00  0.00           H  
HETATM   89  H   UNK     0      -1.932   2.660   1.797  0.00  0.00           H  
HETATM   90  H   UNK     0      -3.579   0.813  -2.843  0.00  0.00           H  
HETATM   91  H   UNK     0      -1.571  -2.684   0.388  0.00  0.00           H  
HETATM   92  H   UNK     0      -2.073  -0.293  -4.189  0.00  0.00           H  
HETATM   93  H   UNK     0      -4.045   3.700   1.837  0.00  0.00           H  
HETATM   94  H   UNK     0      -8.738   3.177  -2.244  0.00  0.00           H  
HETATM   95  H   UNK     0      -7.107   2.766  -2.850  0.00  0.00           H  
HETATM   96  H   UNK     0      -7.348   4.220  -1.829  0.00  0.00           H  
HETATM   97  H   UNK     0      -6.994   5.784   2.098  0.00  0.00           H  
HETATM   98  H   UNK     0      -5.279   5.665   1.615  0.00  0.00           H  
HETATM   99  H   UNK     0      -5.926   4.595   2.896  0.00  0.00           H  
HETATM  100  H   UNK     0      -2.228  -3.743   3.971  0.00  0.00           H  
HETATM  101  H   UNK     0      -3.968  -4.085   4.172  0.00  0.00           H  
HETATM  102  H   UNK     0      -3.066  -4.859   2.867  0.00  0.00           H  
HETATM  103  H   UNK     0      -6.953  -1.255  -2.194  0.00  0.00           H  
HETATM  104  H   UNK     0      -6.128  -1.254  -0.608  0.00  0.00           H  
HETATM  105  H   UNK     0      -7.586  -0.242  -0.862  0.00  0.00           H  
HETATM  106  H   UNK     0      -0.110  -5.373  -2.339  0.00  0.00           H  
HETATM  107  H   UNK     0      -1.749  -4.775  -2.720  0.00  0.00           H  
HETATM  108  H   UNK     0      -0.327  -4.089  -3.569  0.00  0.00           H  
CONECT    1    2    7    9
CONECT    2    1    3   23   61
CONECT    3    2    4   62   63
CONECT    4    3    5   64   65
CONECT    5    4    6   18
CONECT    6    5    7   15
CONECT    7    1    6    8
CONECT    8    7   12   66
CONECT    9    1   10   67
CONECT   10    9   11   14
CONECT   11   10   12   13
CONECT   12    8   11   68
CONECT   13   11
CONECT   14   10   30
CONECT   15    6   16   28
CONECT   16   15   17   19
CONECT   17   16   18   20
CONECT   18    5   17   69
CONECT   19   16   21
CONECT   20   17   22
CONECT   21   19   70   71   72
CONECT   22   20   73   74   75
CONECT   23    2   24   27
CONECT   24   23   25   26
CONECT   25   24
CONECT   26   24   76   77   78
CONECT   27   23
CONECT   28   15   29
CONECT   29   28   79   80   81
CONECT   30   14   82   83   84
CONECT   31   32   37   39
CONECT   32   31   33   53   85
CONECT   33   32   34   86   87
CONECT   34   33   35   88   89
CONECT   35   34   36   48
CONECT   36   35   37   45
CONECT   37   31   36   38
CONECT   38   37   42   90
CONECT   39   31   40   91
CONECT   40   39   41   44
CONECT   41   40   42   43
CONECT   42   38   41   92
CONECT   43   41
CONECT   44   40   60
CONECT   45   36   46   58
CONECT   46   45   47   49
CONECT   47   46   48   50
CONECT   48   35   47   93
CONECT   49   46   51
CONECT   50   47   52
CONECT   51   49   94   95   96
CONECT   52   50   97   98   99
CONECT   53   32   54   57
CONECT   54   53   55   56
CONECT   55   54
CONECT   56   54  100  101  102
CONECT   57   53
CONECT   58   45   59
CONECT   59   58  103  104  105
CONECT   60   44  106  107  108
CONECT   61    2
CONECT   62    3
CONECT   63    3
CONECT   64    4
CONECT   65    4
CONECT   66    8
CONECT   67    9
CONECT   68   12
CONECT   69   18
CONECT   70   21
CONECT   71   21
CONECT   72   21
CONECT   73   22
CONECT   74   22
CONECT   75   22
CONECT   76   26
CONECT   77   26
CONECT   78   26
CONECT   79   29
CONECT   80   29
CONECT   81   29
CONECT   82   30
CONECT   83   30
CONECT   84   30
CONECT   85   32
CONECT   86   33
CONECT   87   33
CONECT   88   34
CONECT   89   34
CONECT   90   38
CONECT   91   39
CONECT   92   42
CONECT   93   48
CONECT   94   51
CONECT   95   51
CONECT   96   51
CONECT   97   52
CONECT   98   52
CONECT   99   52
CONECT  100   56
CONECT  101   56
CONECT  102   56
CONECT  103   59
CONECT  104   59
CONECT  105   59
CONECT  106   60
CONECT  107   60
CONECT  108   60
END
