# Supplementary material for: Deconstruction of Desacetamidocolchicine’s B Ring Reveals a Class 3 Atropisomeric AC Ring with Tubulin Binding Properties
Source: J Org Chem. 2025 May 27;90(22):7246–58. doi: 10.1021/acs.joc.5c00284 (PMC12150326; doi:10.1021/acs.joc.5c00284)
Supplement: Supplementary file 3 [file jo5c00284_si_003.zip › VCD Reports/Conformer-MOL-files/Isocolchicine/Dimer/isocolchicine-dimer-C1.mol]

5 201.542 0.000

Created by GaussView 6.0.16
108112  0  0  0  0  0  0  0  0  0    0
    2.5753   -0.8730    0.0456 C   0  0  0  0  0  0  0  0  0  0  0  0
    2.8697   -0.6957   -1.4595 C   0  0  0  0  0  0  0  0  0  0  0  0
    2.1239    0.5207   -2.0599 C   0  0  0  0  0  0  0  0  0  0  0  0
    2.2217    1.7938   -1.1930 C   0  0  0  0  0  0  0  0  0  0  0  0
    3.6060    1.9938   -0.6190 C   0  0  0  0  0  0  0  0  0  0  0  0
    4.0673    1.1064    0.3733 C   0  0  0  0  0  0  0  0  0  0  0  0
    3.1739    0.0365    0.9165 C   0  0  0  0  0  0  0  0  0  0  0  0
    2.9757    0.0690    2.3329 C   0  0  0  0  0  0  0  0  0  0  0  0
    1.7847   -1.9906    0.4197 C   0  0  0  0  0  0  0  0  0  0  0  0
    1.2159   -2.3840    1.6093 C   0  0  0  0  0  0  0  0  0  0  0  0
    1.0976   -1.5971    2.8431 C   0  0  0  0  0  0  0  0  0  0  0  0
    2.0991   -0.6006    3.1459 C   0  0  0  0  0  0  0  0  0  0  0  0
    0.1632   -1.8257    3.6478 O   0  0  0  0  0  0  0  0  0  0  0  0
    0.5263   -3.5594    1.5473 O   0  0  0  0  0  0  0  0  0  0  0  0
    5.3790    1.2701    0.8641 C   0  0  0  0  0  0  0  0  0  0  0  0
    6.2084    2.2921    0.3924 C   0  0  0  0  0  0  0  0  0  0  0  0
    5.7239    3.1920   -0.5777 C   0  0  0  0  0  0  0  0  0  0  0  0
    4.4294    3.0249   -1.0816 C   0  0  0  0  0  0  0  0  0  0  0  0
    7.5077    2.3875    0.8325 O   0  0  0  0  0  0  0  0  0  0  0  0
    6.5878    4.1711   -0.9582 O   0  0  0  0  0  0  0  0  0  0  0  0
    7.6710    3.1884    2.0105 C   0  0  0  0  0  0  0  0  0  0  0  0
    6.1571    5.1000   -1.9500 C   0  0  0  0  0  0  0  0  0  0  0  0
    2.6047   -1.8635   -2.2821 N   0  0  0  0  0  0  0  0  0  0  0  0
    3.5638   -2.8057   -2.5061 C   0  0  0  0  0  0  0  0  0  0  0  0
    4.6780   -2.7602   -1.9796 O   0  0  0  0  0  0  0  0  0  0  0  0
    3.1664   -3.9331   -3.4436 C   0  0  0  0  0  0  0  0  0  0  0  0
    1.6973   -1.9497   -2.7418 H   0  0  0  0  0  0  0  0  0  0  0  0
    5.8584    0.4205    1.8364 O   0  0  0  0  0  0  0  0  0  0  0  0
    6.6818   -0.6437    1.3308 C   0  0  0  0  0  0  0  0  0  0  0  0
    0.6928   -4.4975    2.6262 C   0  0  0  0  0  0  0  0  0  0  0  0
   -2.5754   -0.8730   -0.0456 C   0  0  0  0  0  0  0  0  0  0  0  0
   -2.8697   -0.6956    1.4595 C   0  0  0  0  0  0  0  0  0  0  0  0
   -2.1239    0.5207    2.0599 C   0  0  0  0  0  0  0  0  0  0  0  0
   -2.2217    1.7938    1.1930 C   0  0  0  0  0  0  0  0  0  0  0  0
   -3.6059    1.9938    0.6190 C   0  0  0  0  0  0  0  0  0  0  0  0
   -4.0673    1.1064   -0.3734 C   0  0  0  0  0  0  0  0  0  0  0  0
   -3.1739    0.0365   -0.9165 C   0  0  0  0  0  0  0  0  0  0  0  0
   -2.9757    0.0690   -2.3329 C   0  0  0  0  0  0  0  0  0  0  0  0
   -1.7847   -1.9906   -0.4197 C   0  0  0  0  0  0  0  0  0  0  0  0
   -1.2159   -2.3840   -1.6093 C   0  0  0  0  0  0  0  0  0  0  0  0
   -1.0976   -1.5971   -2.8431 C   0  0  0  0  0  0  0  0  0  0  0  0
   -2.0991   -0.6006   -3.1459 C   0  0  0  0  0  0  0  0  0  0  0  0
   -0.1632   -1.8257   -3.6478 O   0  0  0  0  0  0  0  0  0  0  0  0
   -0.5264   -3.5595   -1.5473 O   0  0  0  0  0  0  0  0  0  0  0  0
   -5.3790    1.2701   -0.8641 C   0  0  0  0  0  0  0  0  0  0  0  0
   -6.2084    2.2921   -0.3924 C   0  0  0  0  0  0  0  0  0  0  0  0
   -5.7239    3.1921    0.5776 C   0  0  0  0  0  0  0  0  0  0  0  0
   -4.4294    3.0250    1.0815 C   0  0  0  0  0  0  0  0  0  0  0  0
   -7.5077    2.3875   -0.8325 O   0  0  0  0  0  0  0  0  0  0  0  0
   -6.5878    4.1711    0.9581 O   0  0  0  0  0  0  0  0  0  0  0  0
   -7.6710    3.1884   -2.0105 C   0  0  0  0  0  0  0  0  0  0  0  0
   -6.1571    5.1001    1.9499 C   0  0  0  0  0  0  0  0  0  0  0  0
   -2.6047   -1.8634    2.2822 N   0  0  0  0  0  0  0  0  0  0  0  0
   -3.5638   -2.8056    2.5062 C   0  0  0  0  0  0  0  0  0  0  0  0
   -4.6780   -2.7601    1.9797 O   0  0  0  0  0  0  0  0  0  0  0  0
   -3.1664   -3.9330    3.4436 C   0  0  0  0  0  0  0  0  0  0  0  0
   -1.6973   -1.9496    2.7418 H   0  0  0  0  0  0  0  0  0  0  0  0
   -5.8585    0.4205   -1.8363 O   0  0  0  0  0  0  0  0  0  0  0  0
   -6.6819   -0.6437   -1.3307 C   0  0  0  0  0  0  0  0  0  0  0  0
   -0.6928   -4.4975   -2.6262 C   0  0  0  0  0  0  0  0  0  0  0  0
    3.9436   -0.5088   -1.5430 H   0  0  0  0  0  0  0  0  0  0  0  0
    2.5569    0.7044   -3.0504 H   0  0  0  0  0  0  0  0  0  0  0  0
    1.0673    0.2741   -2.2136 H   0  0  0  0  0  0  0  0  0  0  0  0
    1.4952    1.7238   -0.3741 H   0  0  0  0  0  0  0  0  0  0  0  0
    1.9319    2.6596   -1.7972 H   0  0  0  0  0  0  0  0  0  0  0  0
    3.5793    0.8132    2.8434 H   0  0  0  0  0  0  0  0  0  0  0  0
    1.5711   -2.6841   -0.3884 H   0  0  0  0  0  0  0  0  0  0  0  0
    2.0735   -0.2927    4.1892 H   0  0  0  0  0  0  0  0  0  0  0  0
    4.0452    3.7001   -1.8376 H   0  0  0  0  0  0  0  0  0  0  0  0
    8.7380    3.1767    2.2438 H   0  0  0  0  0  0  0  0  0  0  0  0
    7.1074    2.7661    2.8501 H   0  0  0  0  0  0  0  0  0  0  0  0
    7.3484    4.2204    1.8293 H   0  0  0  0  0  0  0  0  0  0  0  0
    6.9943    5.7836   -2.0980 H   0  0  0  0  0  0  0  0  0  0  0  0
    5.2791    5.6651   -1.6147 H   0  0  0  0  0  0  0  0  0  0  0  0
    5.9265    4.5953   -2.8957 H   0  0  0  0  0  0  0  0  0  0  0  0
    2.2284   -3.7427   -3.9713 H   0  0  0  0  0  0  0  0  0  0  0  0
    3.9682   -4.0854   -4.1717 H   0  0  0  0  0  0  0  0  0  0  0  0
    3.0659   -4.8594   -2.8670 H   0  0  0  0  0  0  0  0  0  0  0  0
    6.9532   -1.2547    2.1941 H   0  0  0  0  0  0  0  0  0  0  0  0
    6.1276   -1.2541    0.6076 H   0  0  0  0  0  0  0  0  0  0  0  0
    7.5860   -0.2423    0.8624 H   0  0  0  0  0  0  0  0  0  0  0  0
    0.1097   -5.3734    2.3387 H   0  0  0  0  0  0  0  0  0  0  0  0
    1.7486   -4.7754    2.7204 H   0  0  0  0  0  0  0  0  0  0  0  0
    0.3275   -4.0893    3.5691 H   0  0  0  0  0  0  0  0  0  0  0  0
   -3.9436   -0.5088    1.5430 H   0  0  0  0  0  0  0  0  0  0  0  0
   -2.5568    0.7044    3.0503 H   0  0  0  0  0  0  0  0  0  0  0  0
   -1.0672    0.2741    2.2135 H   0  0  0  0  0  0  0  0  0  0  0  0
   -1.4952    1.7238    0.3740 H   0  0  0  0  0  0  0  0  0  0  0  0
   -1.9318    2.6596    1.7971 H   0  0  0  0  0  0  0  0  0  0  0  0
   -3.5793    0.8132   -2.8434 H   0  0  0  0  0  0  0  0  0  0  0  0
   -1.5712   -2.6841    0.3884 H   0  0  0  0  0  0  0  0  0  0  0  0
   -2.0735   -0.2927   -4.1892 H   0  0  0  0  0  0  0  0  0  0  0  0
   -4.0452    3.7002    1.8375 H   0  0  0  0  0  0  0  0  0  0  0  0
   -8.7380    3.1766   -2.2438 H   0  0  0  0  0  0  0  0  0  0  0  0
   -7.1074    2.7661   -2.8501 H   0  0  0  0  0  0  0  0  0  0  0  0
   -7.3485    4.2203   -1.8294 H   0  0  0  0  0  0  0  0  0  0  0  0
   -6.9942    5.7836    2.0980 H   0  0  0  0  0  0  0  0  0  0  0  0
   -5.2791    5.6652    1.6146 H   0  0  0  0  0  0  0  0  0  0  0  0
   -5.9264    4.5954    2.8957 H   0  0  0  0  0  0  0  0  0  0  0  0
   -2.2285   -3.7426    3.9714 H   0  0  0  0  0  0  0  0  0  0  0  0
   -3.9682   -4.0852    4.1718 H   0  0  0  0  0  0  0  0  0  0  0  0
   -3.0659   -4.8593    2.8671 H   0  0  0  0  0  0  0  0  0  0  0  0
   -6.9533   -1.2548   -2.1940 H   0  0  0  0  0  0  0  0  0  0  0  0
   -6.1276   -1.2540   -0.6075 H   0  0  0  0  0  0  0  0  0  0  0  0
   -7.5860   -0.2423   -0.8623 H   0  0  0  0  0  0  0  0  0  0  0  0
   -0.1097   -5.3734   -2.3387 H   0  0  0  0  0  0  0  0  0  0  0  0
   -1.7487   -4.7754   -2.7205 H   0  0  0  0  0  0  0  0  0  0  0  0
   -0.3274   -4.0893   -3.5691 H   0  0  0  0  0  0  0  0  0  0  0  0
  1  2  1  0  0  0  0
  1  7  4  0  0  0  0
  1  9  4  0  0  0  0
  2  3  1  0  0  0  0
  2 23  1  0  0  0  0
  2 61  1  0  0  0  0
  3  4  1  0  0  0  0
  3 62  1  0  0  0  0
  3 63  1  0  0  0  0
  4  5  1  0  0  0  0
  4 64  1  0  0  0  0
  4 65  1  0  0  0  0
  5  6  4  0  0  0  0
  5 18  4  0  0  0  0
  6  7  1  0  0  0  0
  6 15  4  0  0  0  0
  7  8  4  0  0  0  0
  8 12  2  0  0  0  0
  8 66  1  0  0  0  0
  9 10  2  0  0  0  0
  9 67  1  0  0  0  0
 10 11  1  0  0  0  0
 10 14  1  0  0  0  0
 11 12  4  0  0  0  0
 11 13  2  0  0  0  0
 12 68  1  0  0  0  0
 14 30  1  0  0  0  0
 15 16  4  0  0  0  0
 15 28  1  0  0  0  0
 16 17  4  0  0  0  0
 16 19  1  0  0  0  0
 17 18  4  0  0  0  0
 17 20  1  0  0  0  0
 18 69  1  0  0  0  0
 19 21  1  0  0  0  0
 20 22  1  0  0  0  0
 21 70  1  0  0  0  0
 21 71  1  0  0  0  0
 21 72  1  0  0  0  0
 22 73  1  0  0  0  0
 22 74  1  0  0  0  0
 22 75  1  0  0  0  0
 23 24  4  0  0  0  0
 23 27  1  0  0  0  0
 24 25  2  0  0  0  0
 24 26  1  0  0  0  0
 26 76  1  0  0  0  0
 26 77  1  0  0  0  0
 26 78  1  0  0  0  0
 28 29  1  0  0  0  0
 29 79  1  0  0  0  0
 29 80  1  0  0  0  0
 29 81  1  0  0  0  0
 30 82  1  0  0  0  0
 30 83  1  0  0  0  0
 30 84  1  0  0  0  0
 31 32  1  0  0  0  0
 31 37  4  0  0  0  0
 31 39  4  0  0  0  0
 32 33  1  0  0  0  0
 32 53  1  0  0  0  0
 32 85  1  0  0  0  0
 33 34  1  0  0  0  0
 33 86  1  0  0  0  0
 33 87  1  0  0  0  0
 34 35  1  0  0  0  0
 34 88  1  0  0  0  0
 34 89  1  0  0  0  0
 35 36  4  0  0  0  0
 35 48  4  0  0  0  0
 36 37  1  0  0  0  0
 36 45  4  0  0  0  0
 37 38  4  0  0  0  0
 38 42  2  0  0  0  0
 38 90  1  0  0  0  0
 39 40  2  0  0  0  0
 39 91  1  0  0  0  0
 40 41  1  0  0  0  0
 40 44  1  0  0  0  0
 41 42  4  0  0  0  0
 41 43  2  0  0  0  0
 42 92  1  0  0  0  0
 44 60  1  0  0  0  0
 45 46  4  0  0  0  0
 45 58  1  0  0  0  0
 46 47  4  0  0  0  0
 46 49  1  0  0  0  0
 47 48  4  0  0  0  0
 47 50  1  0  0  0  0
 48 93  1  0  0  0  0
 49 51  1  0  0  0  0
 50 52  1  0  0  0  0
 51 94  1  0  0  0  0
 51 95  1  0  0  0  0
 51 96  1  0  0  0  0
 52 97  1  0  0  0  0
 52 98  1  0  0  0  0
 52 99  1  0  0  0  0
 53 54  4  0  0  0  0
 53 57  1  0  0  0  0
 54 55  2  0  0  0  0
 54 56  1  0  0  0  0
 56100  1  0  0  0  0
 56101  1  0  0  0  0
 56102  1  0  0  0  0
 58 59  1  0  0  0  0
 59103  1  0  0  0  0
 59104  1  0  0  0  0
 59105  1  0  0  0  0
 60106  1  0  0  0  0
 60107  1  0  0  0  0
 60108  1  0  0  0  0
M  END
