# Supplementary material for: Deconstruction of Desacetamidocolchicine’s B Ring Reveals a Class 3 Atropisomeric AC Ring with Tubulin Binding Properties
Source: J Org Chem. 2025 May 27;90(22):7246–58. doi: 10.1021/acs.joc.5c00284 (PMC12150326; doi:10.1021/acs.joc.5c00284)
Supplement: Supplementary file 3 [file jo5c00284_si_003.zip › VCD Reports/Conformer-MOL-files/Isocolchicine/Dimer/isocolchicine-dimer-C2.mol]

3 198.630 0.000

Created by GaussView 6.0.16
108112  0  0  0  0  0  0  0  0  0    0
   -2.8419   -1.3915    0.1799 C   0  0  0  0  0  0  0  0  0  0  0  0
   -3.6634   -1.0922   -1.0747 C   0  0  0  0  0  0  0  0  0  0  0  0
   -5.1680   -1.3293   -0.8006 C   0  0  0  0  0  0  0  0  0  0  0  0
   -5.6130   -0.6422    0.5110 C   0  0  0  0  0  0  0  0  0  0  0  0
   -4.9889    0.7262    0.7091 C   0  0  0  0  0  0  0  0  0  0  0  0
   -3.6084    0.8398    0.9939 C   0  0  0  0  0  0  0  0  0  0  0  0
   -2.7606   -0.3827    1.1414 C   0  0  0  0  0  0  0  0  0  0  0  0
   -1.9549   -0.4596    2.3171 C   0  0  0  0  0  0  0  0  0  0  0  0
   -2.3503   -2.7200    0.3011 C   0  0  0  0  0  0  0  0  0  0  0  0
   -1.4674   -3.3184    1.1750 C   0  0  0  0  0  0  0  0  0  0  0  0
   -0.6115   -2.6466    2.1751 C   0  0  0  0  0  0  0  0  0  0  0  0
   -1.0265   -1.3818    2.7283 C   0  0  0  0  0  0  0  0  0  0  0  0
    0.4167   -3.2263    2.5919 O   0  0  0  0  0  0  0  0  0  0  0  0
   -1.2096   -4.6387    1.1409 O   0  0  0  0  0  0  0  0  0  0  0  0
   -3.0684    2.1332    1.1654 C   0  0  0  0  0  0  0  0  0  0  0  0
   -3.8608    3.2782    1.0395 C   0  0  0  0  0  0  0  0  0  0  0  0
   -5.2363    3.1493    0.7672 C   0  0  0  0  0  0  0  0  0  0  0  0
   -5.7828    1.8724    0.6022 C   0  0  0  0  0  0  0  0  0  0  0  0
   -3.2894    4.5259    1.1304 O   0  0  0  0  0  0  0  0  0  0  0  0
   -5.9339    4.3134    0.6826 O   0  0  0  0  0  0  0  0  0  0  0  0
   -3.2656    5.0653    2.4584 C   0  0  0  0  0  0  0  0  0  0  0  0
   -7.3283    4.2434    0.3933 C   0  0  0  0  0  0  0  0  0  0  0  0
   -3.1877   -1.8257   -2.2540 N   0  0  0  0  0  0  0  0  0  0  0  0
   -3.5914   -1.4582   -3.5061 C   0  0  0  0  0  0  0  0  0  0  0  0
   -4.4618   -0.6082   -3.7084 O   0  0  0  0  0  0  0  0  0  0  0  0
   -2.9216   -2.2040   -4.6495 C   0  0  0  0  0  0  0  0  0  0  0  0
   -2.3092   -2.3403   -2.1985 H   0  0  0  0  0  0  0  0  0  0  0  0
   -1.7410    2.2962    1.4930 O   0  0  0  0  0  0  0  0  0  0  0  0
   -0.8731    2.5452    0.3781 C   0  0  0  0  0  0  0  0  0  0  0  0
   -1.9039   -5.4833    0.2161 C   0  0  0  0  0  0  0  0  0  0  0  0
    2.7692   -1.4438   -0.1149 C   0  0  0  0  0  0  0  0  0  0  0  0
    3.6046   -1.1046    1.1192 C   0  0  0  0  0  0  0  0  0  0  0  0
    5.0971   -1.4188    0.8532 C   0  0  0  0  0  0  0  0  0  0  0  0
    5.5566   -0.8372   -0.5030 C   0  0  0  0  0  0  0  0  0  0  0  0
    4.9929    0.5437   -0.7803 C   0  0  0  0  0  0  0  0  0  0  0  0
    3.6177    0.7054   -1.0633 C   0  0  0  0  0  0  0  0  0  0  0  0
    2.7214   -0.4902   -1.1333 C   0  0  0  0  0  0  0  0  0  0  0  0
    1.9144   -0.6162   -2.3028 C   0  0  0  0  0  0  0  0  0  0  0  0
    2.2387   -2.7624   -0.1600 C   0  0  0  0  0  0  0  0  0  0  0  0
    1.3403   -3.3868   -0.9990 C   0  0  0  0  0  0  0  0  0  0  0  0
    0.5082   -2.7525   -2.0415 C   0  0  0  0  0  0  0  0  0  0  0  0
    0.9595   -1.5325   -2.6635 C   0  0  0  0  0  0  0  0  0  0  0  0
   -0.5298   -3.3311   -2.4340 O   0  0  0  0  0  0  0  0  0  0  0  0
    1.0453   -4.6950   -0.8876 O   0  0  0  0  0  0  0  0  0  0  0  0
    3.1259    2.0128   -1.2938 C   0  0  0  0  0  0  0  0  0  0  0  0
    3.9773    3.1234   -1.2352 C   0  0  0  0  0  0  0  0  0  0  0  0
    5.3513    2.9395   -0.9821 C   0  0  0  0  0  0  0  0  0  0  0  0
    5.8441    1.6520   -0.7559 C   0  0  0  0  0  0  0  0  0  0  0  0
    3.4821    4.3925   -1.4368 O   0  0  0  0  0  0  0  0  0  0  0  0
    6.1008    4.0744   -0.9604 O   0  0  0  0  0  0  0  0  0  0  0  0
    3.2452    5.1300   -0.2284 C   0  0  0  0  0  0  0  0  0  0  0  0
    7.4923    3.9580   -0.6705 C   0  0  0  0  0  0  0  0  0  0  0  0
    3.1051   -1.7503    2.3391 N   0  0  0  0  0  0  0  0  0  0  0  0
    3.5252   -1.3268    3.5673 C   0  0  0  0  0  0  0  0  0  0  0  0
    4.4246   -0.4964    3.7187 O   0  0  0  0  0  0  0  0  0  0  0  0
    2.8334   -1.9823    4.7520 C   0  0  0  0  0  0  0  0  0  0  0  0
    2.2162   -2.2489    2.3124 H   0  0  0  0  0  0  0  0  0  0  0  0
    1.7750    2.1698   -1.4885 O   0  0  0  0  0  0  0  0  0  0  0  0
    1.3438    2.8552   -2.6769 C   0  0  0  0  0  0  0  0  0  0  0  0
    1.7177   -5.5032    0.0851 C   0  0  0  0  0  0  0  0  0  0  0  0
   -3.5527   -0.0250   -1.2938 H   0  0  0  0  0  0  0  0  0  0  0  0
   -5.7230   -0.9360   -1.6557 H   0  0  0  0  0  0  0  0  0  0  0  0
   -5.3671   -2.4062   -0.7376 H   0  0  0  0  0  0  0  0  0  0  0  0
   -5.3399   -1.2839    1.3578 H   0  0  0  0  0  0  0  0  0  0  0  0
   -6.7044   -0.5560    0.5214 H   0  0  0  0  0  0  0  0  0  0  0  0
   -2.0549    0.3947    2.9779 H   0  0  0  0  0  0  0  0  0  0  0  0
   -2.7338   -3.3862   -0.4625 H   0  0  0  0  0  0  0  0  0  0  0  0
   -0.4799   -1.1373    3.6365 H   0  0  0  0  0  0  0  0  0  0  0  0
   -6.8395    1.7549    0.3912 H   0  0  0  0  0  0  0  0  0  0  0  0
   -2.6790    4.4262    3.1282 H   0  0  0  0  0  0  0  0  0  0  0  0
   -4.2820    5.1806    2.8526 H   0  0  0  0  0  0  0  0  0  0  0  0
   -2.7919    6.0467    2.3825 H   0  0  0  0  0  0  0  0  0  0  0  0
   -7.6764    5.2768    0.3666 H   0  0  0  0  0  0  0  0  0  0  0  0
   -7.8717    3.6951    1.1722 H   0  0  0  0  0  0  0  0  0  0  0  0
   -7.5102    3.7715   -0.5795 H   0  0  0  0  0  0  0  0  0  0  0  0
   -3.6339   -2.9250   -5.0674 H   0  0  0  0  0  0  0  0  0  0  0  0
   -2.6786   -1.4887   -5.4405 H   0  0  0  0  0  0  0  0  0  0  0  0
   -2.0195   -2.7365   -4.3395 H   0  0  0  0  0  0  0  0  0  0  0  0
    0.1316    2.6573    0.7873 H   0  0  0  0  0  0  0  0  0  0  0  0
   -0.8827    1.7005   -0.3203 H   0  0  0  0  0  0  0  0  0  0  0  0
   -1.1659    3.4631   -0.1422 H   0  0  0  0  0  0  0  0  0  0  0  0
   -2.9879   -5.4170    0.3617 H   0  0  0  0  0  0  0  0  0  0  0  0
   -1.6344   -5.2227   -0.8111 H   0  0  0  0  0  0  0  0  0  0  0  0
   -1.5667   -6.4948    0.4445 H   0  0  0  0  0  0  0  0  0  0  0  0
    3.5377   -0.0235    1.2777 H   0  0  0  0  0  0  0  0  0  0  0  0
    5.6744   -0.9938    1.6779 H   0  0  0  0  0  0  0  0  0  0  0  0
    5.2524   -2.5047    0.8591 H   0  0  0  0  0  0  0  0  0  0  0  0
    5.2460   -1.5183   -1.3048 H   0  0  0  0  0  0  0  0  0  0  0  0
    6.6505   -0.8009   -0.5289 H   0  0  0  0  0  0  0  0  0  0  0  0
    2.0530    0.1821   -3.0246 H   0  0  0  0  0  0  0  0  0  0  0  0
    2.6032   -3.3934    0.6416 H   0  0  0  0  0  0  0  0  0  0  0  0
    0.4258   -1.3276   -3.5890 H   0  0  0  0  0  0  0  0  0  0  0  0
    6.8973    1.4971   -0.5524 H   0  0  0  0  0  0  0  0  0  0  0  0
    4.1769    5.2813    0.3265 H   0  0  0  0  0  0  0  0  0  0  0  0
    2.5158    4.6140    0.4069 H   0  0  0  0  0  0  0  0  0  0  0  0
    2.8416    6.0971   -0.5362 H   0  0  0  0  0  0  0  0  0  0  0  0
    8.0061    3.3472   -1.4222 H   0  0  0  0  0  0  0  0  0  0  0  0
    7.6582    3.5289    0.3246 H   0  0  0  0  0  0  0  0  0  0  0  0
    7.8854    4.9751   -0.6987 H   0  0  0  0  0  0  0  0  0  0  0  0
    2.5945   -1.2111    5.4901 H   0  0  0  0  0  0  0  0  0  0  0  0
    1.9254   -2.5205    4.4704 H   0  0  0  0  0  0  0  0  0  0  0  0
    3.5307   -2.6834    5.2252 H   0  0  0  0  0  0  0  0  0  0  0  0
    1.8490    2.4507   -3.5621 H   0  0  0  0  0  0  0  0  0  0  0  0
    0.2715    2.6648   -2.7536 H   0  0  0  0  0  0  0  0  0  0  0  0
    1.5355    3.9268   -2.6102 H   0  0  0  0  0  0  0  0  0  0  0  0
    1.3513   -6.5164   -0.0831 H   0  0  0  0  0  0  0  0  0  0  0  0
    2.8028   -5.4766   -0.0657 H   0  0  0  0  0  0  0  0  0  0  0  0
    1.4578   -5.1745    1.0950 H   0  0  0  0  0  0  0  0  0  0  0  0
  1  2  1  0  0  0  0
  1  7  4  0  0  0  0
  1  9  4  0  0  0  0
  2  3  1  0  0  0  0
  2 23  1  0  0  0  0
  2 61  1  0  0  0  0
  3  4  1  0  0  0  0
  3 62  1  0  0  0  0
  3 63  1  0  0  0  0
  4  5  1  0  0  0  0
  4 64  1  0  0  0  0
  4 65  1  0  0  0  0
  5  6  4  0  0  0  0
  5 18  4  0  0  0  0
  6  7  1  0  0  0  0
  6 15  4  0  0  0  0
  7  8  4  0  0  0  0
  8 12  2  0  0  0  0
  8 66  1  0  0  0  0
  9 10  2  0  0  0  0
  9 67  1  0  0  0  0
 10 11  1  0  0  0  0
 10 14  1  0  0  0  0
 11 12  4  0  0  0  0
 11 13  2  0  0  0  0
 12 68  1  0  0  0  0
 14 30  1  0  0  0  0
 15 16  4  0  0  0  0
 15 28  1  0  0  0  0
 16 17  4  0  0  0  0
 16 19  1  0  0  0  0
 17 18  4  0  0  0  0
 17 20  1  0  0  0  0
 18 69  1  0  0  0  0
 19 21  1  0  0  0  0
 20 22  1  0  0  0  0
 21 70  1  0  0  0  0
 21 71  1  0  0  0  0
 21 72  1  0  0  0  0
 22 73  1  0  0  0  0
 22 74  1  0  0  0  0
 22 75  1  0  0  0  0
 23 24  4  0  0  0  0
 23 27  1  0  0  0  0
 24 25  2  0  0  0  0
 24 26  1  0  0  0  0
 26 76  1  0  0  0  0
 26 77  1  0  0  0  0
 26 78  1  0  0  0  0
 28 29  1  0  0  0  0
 29 79  1  0  0  0  0
 29 80  1  0  0  0  0
 29 81  1  0  0  0  0
 30 82  1  0  0  0  0
 30 83  1  0  0  0  0
 30 84  1  0  0  0  0
 31 32  1  0  0  0  0
 31 37  4  0  0  0  0
 31 39  4  0  0  0  0
 32 33  1  0  0  0  0
 32 53  1  0  0  0  0
 32 85  1  0  0  0  0
 33 34  1  0  0  0  0
 33 86  1  0  0  0  0
 33 87  1  0  0  0  0
 34 35  1  0  0  0  0
 34 88  1  0  0  0  0
 34 89  1  0  0  0  0
 35 36  4  0  0  0  0
 35 48  4  0  0  0  0
 36 37  1  0  0  0  0
 36 45  4  0  0  0  0
 37 38  4  0  0  0  0
 38 42  2  0  0  0  0
 38 90  1  0  0  0  0
 39 40  2  0  0  0  0
 39 91  1  0  0  0  0
 40 41  1  0  0  0  0
 40 44  1  0  0  0  0
 41 42  4  0  0  0  0
 41 43  2  0  0  0  0
 42 92  1  0  0  0  0
 44 60  1  0  0  0  0
 45 46  4  0  0  0  0
 45 58  1  0  0  0  0
 46 47  4  0  0  0  0
 46 49  1  0  0  0  0
 47 48  4  0  0  0  0
 47 50  1  0  0  0  0
 48 93  1  0  0  0  0
 49 51  1  0  0  0  0
 50 52  1  0  0  0  0
 51 94  1  0  0  0  0
 51 95  1  0  0  0  0
 51 96  1  0  0  0  0
 52 97  1  0  0  0  0
 52 98  1  0  0  0  0
 52 99  1  0  0  0  0
 53 54  4  0  0  0  0
 53 57  1  0  0  0  0
 54 55  2  0  0  0  0
 54 56  1  0  0  0  0
 56100  1  0  0  0  0
 56101  1  0  0  0  0
 56102  1  0  0  0  0
 58 59  1  0  0  0  0
 59103  1  0  0  0  0
 59104  1  0  0  0  0
 59105  1  0  0  0  0
 60106  1  0  0  0  0
 60107  1  0  0  0  0
 60108  1  0  0  0  0
M  END
