# Supplementary material for: Deconstruction of Desacetamidocolchicine’s B Ring Reveals a Class 3 Atropisomeric AC Ring with Tubulin Binding Properties
Source: J Org Chem. 2025 May 27;90(22):7246–58. doi: 10.1021/acs.joc.5c00284 (PMC12150326; doi:10.1021/acs.joc.5c00284)
Supplement: Supplementary file 3 [file jo5c00284_si_003.zip › VCD Reports/Conformer-MOL-files/Isocolchicine/Dimer/isocolchicine-dimer-C3.mol]

9 202.999 0.000

Created by GaussView 6.0.16
108112  0  0  0  0  0  0  0  0  0    0
    2.5542   -0.4553    0.0853 C   0  0  0  0  0  0  0  0  0  0  0  0
    3.0894   -1.0764   -1.2229 C   0  0  0  0  0  0  0  0  0  0  0  0
    3.4626    0.0077   -2.2612 C   0  0  0  0  0  0  0  0  0  0  0  0
    4.2873    1.1666   -1.6605 C   0  0  0  0  0  0  0  0  0  0  0  0
    5.3393    0.6800   -0.6887 C   0  0  0  0  0  0  0  0  0  0  0  0
    4.9329    0.1425    0.5497 C   0  0  0  0  0  0  0  0  0  0  0  0
    3.4892    0.1283    0.9381 C   0  0  0  0  0  0  0  0  0  0  0  0
    3.1774    0.7713    2.1769 C   0  0  0  0  0  0  0  0  0  0  0  0
    1.1633   -0.5837    0.3291 C   0  0  0  0  0  0  0  0  0  0  0  0
    0.3155   -0.0916    1.2951 C   0  0  0  0  0  0  0  0  0  0  0  0
    0.6164    0.8831    2.3496 C   0  0  0  0  0  0  0  0  0  0  0  0
    1.9831    1.0945    2.7666 C   0  0  0  0  0  0  0  0  0  0  0  0
   -0.3169    1.5047    2.9143 O   0  0  0  0  0  0  0  0  0  0  0  0
   -0.9879   -0.4565    1.1312 O   0  0  0  0  0  0  0  0  0  0  0  0
    5.9209   -0.3595    1.4213 C   0  0  0  0  0  0  0  0  0  0  0  0
    7.2768   -0.3173    1.0842 C   0  0  0  0  0  0  0  0  0  0  0  0
    7.6728    0.2515   -0.1428 C   0  0  0  0  0  0  0  0  0  0  0  0
    6.6963    0.7339   -1.0214 C   0  0  0  0  0  0  0  0  0  0  0  0
    8.2173   -0.8781    1.9160 O   0  0  0  0  0  0  0  0  0  0  0  0
    9.0117    0.2731   -0.3786 O   0  0  0  0  0  0  0  0  0  0  0  0
    8.6924    0.0010    2.9441 C   0  0  0  0  0  0  0  0  0  0  0  0
    9.4686    0.8172   -1.6145 C   0  0  0  0  0  0  0  0  0  0  0  0
    2.2044   -2.0431   -1.8448 N   0  0  0  0  0  0  0  0  0  0  0  0
    2.2696   -3.3718   -1.5465 C   0  0  0  0  0  0  0  0  0  0  0  0
    3.0588   -3.8317   -0.7175 O   0  0  0  0  0  0  0  0  0  0  0  0
    1.3087   -4.2575   -2.3220 C   0  0  0  0  0  0  0  0  0  0  0  0
    1.5064   -1.7143   -2.5136 H   0  0  0  0  0  0  0  0  0  0  0  0
    5.5559   -0.8970    2.6360 O   0  0  0  0  0  0  0  0  0  0  0  0
    5.4654   -2.3318    2.6368 C   0  0  0  0  0  0  0  0  0  0  0  0
   -1.7053   -0.9575    2.2742 C   0  0  0  0  0  0  0  0  0  0  0  0
   -2.8614    1.1533   -0.9690 C   0  0  0  0  0  0  0  0  0  0  0  0
   -3.2415    2.1524    0.1407 C   0  0  0  0  0  0  0  0  0  0  0  0
   -4.3382    3.1441   -0.3128 C   0  0  0  0  0  0  0  0  0  0  0  0
   -5.4516    2.4283   -1.1027 C   0  0  0  0  0  0  0  0  0  0  0  0
   -5.8959    1.1308   -0.4636 C   0  0  0  0  0  0  0  0  0  0  0  0
   -5.0366    0.0084   -0.4650 C   0  0  0  0  0  0  0  0  0  0  0  0
   -3.7179    0.0729   -1.1777 C   0  0  0  0  0  0  0  0  0  0  0  0
   -3.4601   -0.9814   -2.1076 C   0  0  0  0  0  0  0  0  0  0  0  0
   -1.6898    1.4746   -1.7094 C   0  0  0  0  0  0  0  0  0  0  0  0
   -0.9198    0.7597   -2.5976 C   0  0  0  0  0  0  0  0  0  0  0  0
   -1.0677   -0.6569   -2.9865 C   0  0  0  0  0  0  0  0  0  0  0  0
   -2.3496   -1.3019   -2.8435 C   0  0  0  0  0  0  0  0  0  0  0  0
   -0.1108   -1.2575   -3.5237 O   0  0  0  0  0  0  0  0  0  0  0  0
    0.1670    1.2985   -3.1974 O   0  0  0  0  0  0  0  0  0  0  0  0
   -5.4741   -1.1902    0.1595 C   0  0  0  0  0  0  0  0  0  0  0  0
   -6.7591   -1.2673    0.7290 C   0  0  0  0  0  0  0  0  0  0  0  0
   -7.5802   -0.1275    0.7428 C   0  0  0  0  0  0  0  0  0  0  0  0
   -7.1460    1.0556    0.1535 C   0  0  0  0  0  0  0  0  0  0  0  0
   -7.2215   -2.4482    1.2747 O   0  0  0  0  0  0  0  0  0  0  0  0
   -8.8517   -0.1811    1.2638 O   0  0  0  0  0  0  0  0  0  0  0  0
   -8.1053   -3.1784    0.4089 C   0  0  0  0  0  0  0  0  0  0  0  0
   -8.9296   -0.3453    2.6885 C   0  0  0  0  0  0  0  0  0  0  0  0
   -2.1063    2.8121    0.7970 N   0  0  0  0  0  0  0  0  0  0  0  0
   -1.4886    3.9680    0.4263 C   0  0  0  0  0  0  0  0  0  0  0  0
   -1.7241    4.5738   -0.6258 O   0  0  0  0  0  0  0  0  0  0  0  0
   -0.4661    4.5023    1.4182 C   0  0  0  0  0  0  0  0  0  0  0  0
   -1.7029    2.3152    1.5913 H   0  0  0  0  0  0  0  0  0  0  0  0
   -4.6045   -2.2431    0.1302 O   0  0  0  0  0  0  0  0  0  0  0  0
   -4.5808   -3.2313    1.1702 C   0  0  0  0  0  0  0  0  0  0  0  0
    0.4560    2.6892   -3.0380 C   0  0  0  0  0  0  0  0  0  0  0  0
    3.9960   -1.6258   -0.9572 H   0  0  0  0  0  0  0  0  0  0  0  0
    2.5492    0.4087   -2.7164 H   0  0  0  0  0  0  0  0  0  0  0  0
    4.0318   -0.4893   -3.0558 H   0  0  0  0  0  0  0  0  0  0  0  0
    3.6087    1.8570   -1.1446 H   0  0  0  0  0  0  0  0  0  0  0  0
    4.7541    1.7328   -2.4730 H   0  0  0  0  0  0  0  0  0  0  0  0
    4.0503    1.1171    2.7220 H   0  0  0  0  0  0  0  0  0  0  0  0
    0.6411   -1.2057   -0.3915 H   0  0  0  0  0  0  0  0  0  0  0  0
    2.0425    1.6774    3.6834 H   0  0  0  0  0  0  0  0  0  0  0  0
    6.9833    1.1616   -1.9752 H   0  0  0  0  0  0  0  0  0  0  0  0
    9.4300   -0.5666    3.5158 H   0  0  0  0  0  0  0  0  0  0  0  0
    7.8736    0.3078    3.6044 H   0  0  0  0  0  0  0  0  0  0  0  0
    9.1708    0.8872    2.5105 H   0  0  0  0  0  0  0  0  0  0  0  0
   10.5559    0.7319   -1.5908 H   0  0  0  0  0  0  0  0  0  0  0  0
    9.0765    0.2518   -2.4682 H   0  0  0  0  0  0  0  0  0  0  0  0
    9.1871    1.8723   -1.7156 H   0  0  0  0  0  0  0  0  0  0  0  0
    0.6109   -3.6880   -2.9409 H   0  0  0  0  0  0  0  0  0  0  0  0
    1.8874   -4.9341   -2.9604 H   0  0  0  0  0  0  0  0  0  0  0  0
    0.7489   -4.8765   -1.6142 H   0  0  0  0  0  0  0  0  0  0  0  0
    6.4438   -2.7797    2.4358 H   0  0  0  0  0  0  0  0  0  0  0  0
    5.1277   -2.6147    3.6359 H   0  0  0  0  0  0  0  0  0  0  0  0
    4.7388   -2.6765    1.8910 H   0  0  0  0  0  0  0  0  0  0  0  0
   -1.2221   -1.8669    2.6497 H   0  0  0  0  0  0  0  0  0  0  0  0
   -2.6982   -1.1995    1.8963 H   0  0  0  0  0  0  0  0  0  0  0  0
   -1.7667   -0.2096    3.0651 H   0  0  0  0  0  0  0  0  0  0  0  0
   -3.6879    1.5455    0.9336 H   0  0  0  0  0  0  0  0  0  0  0  0
   -4.7496    3.6179    0.5872 H   0  0  0  0  0  0  0  0  0  0  0  0
   -3.9003    3.9304   -0.9292 H   0  0  0  0  0  0  0  0  0  0  0  0
   -5.0869    2.2263   -2.1173 H   0  0  0  0  0  0  0  0  0  0  0  0
   -6.3080    3.1027   -1.2035 H   0  0  0  0  0  0  0  0  0  0  0  0
   -4.2759   -1.6897   -2.2107 H   0  0  0  0  0  0  0  0  0  0  0  0
   -1.3293    2.4738   -1.5025 H   0  0  0  0  0  0  0  0  0  0  0  0
   -2.4008   -2.2261   -3.4153 H   0  0  0  0  0  0  0  0  0  0  0  0
   -7.8096    1.9149    0.1664 H   0  0  0  0  0  0  0  0  0  0  0  0
   -8.9903   -2.5828    0.1640 H   0  0  0  0  0  0  0  0  0  0  0  0
   -7.5905   -3.4731   -0.5136 H   0  0  0  0  0  0  0  0  0  0  0  0
   -8.4039   -4.0714    0.9621 H   0  0  0  0  0  0  0  0  0  0  0  0
   -9.9936   -0.3468    2.9334 H   0  0  0  0  0  0  0  0  0  0  0  0
   -8.4746   -1.2880    3.0043 H   0  0  0  0  0  0  0  0  0  0  0  0
   -8.4395    0.4934    3.1981 H   0  0  0  0  0  0  0  0  0  0  0  0
    0.4484    4.7625    0.8768 H   0  0  0  0  0  0  0  0  0  0  0  0
   -0.2330    3.8014    2.2221 H   0  0  0  0  0  0  0  0  0  0  0  0
   -0.8607    5.4275    1.8537 H   0  0  0  0  0  0  0  0  0  0  0  0
   -5.3242   -4.0126    1.0015 H   0  0  0  0  0  0  0  0  0  0  0  0
   -4.7478   -2.7797    2.1520 H   0  0  0  0  0  0  0  0  0  0  0  0
   -3.5776   -3.6620    1.1281 H   0  0  0  0  0  0  0  0  0  0  0  0
    0.7391    2.9201   -2.0053 H   0  0  0  0  0  0  0  0  0  0  0  0
    1.2983    2.8865   -3.7017 H   0  0  0  0  0  0  0  0  0  0  0  0
   -0.4000    3.3078   -3.3275 H   0  0  0  0  0  0  0  0  0  0  0  0
  1  2  1  0  0  0  0
  1  7  4  0  0  0  0
  1  9  4  0  0  0  0
  2  3  1  0  0  0  0
  2 23  1  0  0  0  0
  2 61  1  0  0  0  0
  3  4  1  0  0  0  0
  3 62  1  0  0  0  0
  3 63  1  0  0  0  0
  4  5  1  0  0  0  0
  4 64  1  0  0  0  0
  4 65  1  0  0  0  0
  5  6  4  0  0  0  0
  5 18  4  0  0  0  0
  6  7  1  0  0  0  0
  6 15  4  0  0  0  0
  7  8  4  0  0  0  0
  8 12  2  0  0  0  0
  8 66  1  0  0  0  0
  9 10  2  0  0  0  0
  9 67  1  0  0  0  0
 10 11  1  0  0  0  0
 10 14  1  0  0  0  0
 11 12  4  0  0  0  0
 11 13  2  0  0  0  0
 12 68  1  0  0  0  0
 14 30  1  0  0  0  0
 15 16  4  0  0  0  0
 15 28  1  0  0  0  0
 16 17  4  0  0  0  0
 16 19  1  0  0  0  0
 17 18  4  0  0  0  0
 17 20  1  0  0  0  0
 18 69  1  0  0  0  0
 19 21  1  0  0  0  0
 20 22  1  0  0  0  0
 21 70  1  0  0  0  0
 21 71  1  0  0  0  0
 21 72  1  0  0  0  0
 22 73  1  0  0  0  0
 22 74  1  0  0  0  0
 22 75  1  0  0  0  0
 23 24  4  0  0  0  0
 23 27  1  0  0  0  0
 24 25  2  0  0  0  0
 24 26  1  0  0  0  0
 26 76  1  0  0  0  0
 26 77  1  0  0  0  0
 26 78  1  0  0  0  0
 28 29  1  0  0  0  0
 29 79  1  0  0  0  0
 29 80  1  0  0  0  0
 29 81  1  0  0  0  0
 30 82  1  0  0  0  0
 30 83  1  0  0  0  0
 30 84  1  0  0  0  0
 31 32  1  0  0  0  0
 31 37  4  0  0  0  0
 31 39  4  0  0  0  0
 32 33  1  0  0  0  0
 32 53  1  0  0  0  0
 32 85  1  0  0  0  0
 33 34  1  0  0  0  0
 33 86  1  0  0  0  0
 33 87  1  0  0  0  0
 34 35  1  0  0  0  0
 34 88  1  0  0  0  0
 34 89  1  0  0  0  0
 35 36  4  0  0  0  0
 35 48  4  0  0  0  0
 36 37  1  0  0  0  0
 36 45  4  0  0  0  0
 37 38  4  0  0  0  0
 38 42  2  0  0  0  0
 38 90  1  0  0  0  0
 39 40  2  0  0  0  0
 39 91  1  0  0  0  0
 40 41  1  0  0  0  0
 40 44  1  0  0  0  0
 41 42  4  0  0  0  0
 41 43  2  0  0  0  0
 42 92  1  0  0  0  0
 44 60  1  0  0  0  0
 45 46  4  0  0  0  0
 45 58  1  0  0  0  0
 46 47  4  0  0  0  0
 46 49  1  0  0  0  0
 47 48  4  0  0  0  0
 47 50  1  0  0  0  0
 48 93  1  0  0  0  0
 49 51  1  0  0  0  0
 50 52  1  0  0  0  0
 51 94  1  0  0  0  0
 51 95  1  0  0  0  0
 51 96  1  0  0  0  0
 52 97  1  0  0  0  0
 52 98  1  0  0  0  0
 52 99  1  0  0  0  0
 53 54  4  0  0  0  0
 53 57  1  0  0  0  0
 54 55  2  0  0  0  0
 54 56  1  0  0  0  0
 56100  1  0  0  0  0
 56101  1  0  0  0  0
 56102  1  0  0  0  0
 58 59  1  0  0  0  0
 59103  1  0  0  0  0
 59104  1  0  0  0  0
 59105  1  0  0  0  0
 60106  1  0  0  0  0
 60107  1  0  0  0  0
 60108  1  0  0  0  0
M  END
