# Supplementary material for: Deconstruction of Desacetamidocolchicine’s B Ring Reveals a Class 3 Atropisomeric AC Ring with Tubulin Binding Properties
Source: J Org Chem. 2025 May 27;90(22):7246–58. doi: 10.1021/acs.joc.5c00284 (PMC12150326; doi:10.1021/acs.joc.5c00284)
Supplement: Supplementary file 3 [file jo5c00284_si_003.zip › VCD Reports/Conformer-MOL-files/Isocolchicine/Dimer/isocolchicine-dimer-C7.mol]

9 203.608 0.000

Created by GaussView 6.0.16
108112  0  0  0  0  0  0  0  0  0    0
   -2.6385   -0.7646   -0.1853 C   0  0  0  0  0  0  0  0  0  0  0  0
   -2.9542   -0.7450    1.3267 C   0  0  0  0  0  0  0  0  0  0  0  0
   -2.2580    0.4290    2.0618 C   0  0  0  0  0  0  0  0  0  0  0  0
   -2.3766    1.7884    1.3422 C   0  0  0  0  0  0  0  0  0  0  0  0
   -3.7551    2.0090    0.7662 C   0  0  0  0  0  0  0  0  0  0  0  0
   -4.1626    1.2164   -0.3276 C   0  0  0  0  0  0  0  0  0  0  0  0
   -3.2145    0.2422   -0.9584 C   0  0  0  0  0  0  0  0  0  0  0  0
   -2.9474    0.4660   -2.3426 C   0  0  0  0  0  0  0  0  0  0  0  0
   -1.8508   -1.8448   -0.6667 C   0  0  0  0  0  0  0  0  0  0  0  0
   -1.2405   -2.0796   -1.8803 C   0  0  0  0  0  0  0  0  0  0  0  0
   -1.0358   -1.1154   -2.9794 C   0  0  0  0  0  0  0  0  0  0  0  0
   -2.0112   -0.0741   -3.1861 C   0  0  0  0  0  0  0  0  0  0  0  0
   -0.0793   -1.2676   -3.7695 O   0  0  0  0  0  0  0  0  0  0  0  0
   -0.6252   -3.2479   -2.1652 O   0  0  0  0  0  0  0  0  0  0  0  0
   -5.4642    1.3767   -0.8354 C   0  0  0  0  0  0  0  0  0  0  0  0
   -6.3482    2.3157   -0.2803 C   0  0  0  0  0  0  0  0  0  0  0  0
   -5.9253    3.1060    0.7995 C   0  0  0  0  0  0  0  0  0  0  0  0
   -4.6389    2.9379    1.3167 C   0  0  0  0  0  0  0  0  0  0  0  0
   -7.6296    2.4335   -0.7698 O   0  0  0  0  0  0  0  0  0  0  0  0
   -6.7329    4.0848    1.3271 O   0  0  0  0  0  0  0  0  0  0  0  0
   -7.7404    3.2860   -1.9195 C   0  0  0  0  0  0  0  0  0  0  0  0
   -7.8763    3.6153    2.0575 C   0  0  0  0  0  0  0  0  0  0  0  0
   -2.6483   -1.9742    2.0403 N   0  0  0  0  0  0  0  0  0  0  0  0
   -3.5820   -2.9552    2.2001 C   0  0  0  0  0  0  0  0  0  0  0  0
   -4.6948   -2.9049    1.6722 O   0  0  0  0  0  0  0  0  0  0  0  0
   -3.1576   -4.1301    3.0643 C   0  0  0  0  0  0  0  0  0  0  0  0
   -1.7494   -2.0513    2.5163 H   0  0  0  0  0  0  0  0  0  0  0  0
   -5.8788    0.6268   -1.9142 O   0  0  0  0  0  0  0  0  0  0  0  0
   -6.6803   -0.5128   -1.5616 C   0  0  0  0  0  0  0  0  0  0  0  0
   -0.9616   -4.4282   -1.4213 C   0  0  0  0  0  0  0  0  0  0  0  0
    2.6131   -0.7362   -0.0201 C   0  0  0  0  0  0  0  0  0  0  0  0
    2.9270   -0.5009   -1.5151 C   0  0  0  0  0  0  0  0  0  0  0  0
    2.2694    0.7938   -2.0554 C   0  0  0  0  0  0  0  0  0  0  0  0
    2.4313    2.0148   -1.1261 C   0  0  0  0  0  0  0  0  0  0  0  0
    3.8165    2.1002   -0.5299 C   0  0  0  0  0  0  0  0  0  0  0  0
    4.2076    1.1361    0.4240 C   0  0  0  0  0  0  0  0  0  0  0  0
    3.2384    0.0998    0.9021 C   0  0  0  0  0  0  0  0  0  0  0  0
    3.0093    0.0886    2.3149 C   0  0  0  0  0  0  0  0  0  0  0  0
    1.7871   -1.8473    0.2972 C   0  0  0  0  0  0  0  0  0  0  0  0
    1.2111   -2.2835    1.4653 C   0  0  0  0  0  0  0  0  0  0  0  0
    1.0845   -1.5492    2.7305 C   0  0  0  0  0  0  0  0  0  0  0  0
    2.0943   -0.5786    3.0862 C   0  0  0  0  0  0  0  0  0  0  0  0
    0.1394   -1.8094    3.5107 O   0  0  0  0  0  0  0  0  0  0  0  0
    0.5141   -3.4556    1.3633 O   0  0  0  0  0  0  0  0  0  0  0  0
    5.5162    1.1796    0.9385 C   0  0  0  0  0  0  0  0  0  0  0  0
    6.4231    2.1702    0.5298 C   0  0  0  0  0  0  0  0  0  0  0  0
    6.0165    3.1322   -0.4077 C   0  0  0  0  0  0  0  0  0  0  0  0
    4.7232    3.0810   -0.9330 C   0  0  0  0  0  0  0  0  0  0  0  0
    7.7091    2.1749    1.0210 O   0  0  0  0  0  0  0  0  0  0  0  0
    6.8436    4.1625   -0.7821 O   0  0  0  0  0  0  0  0  0  0  0  0
    7.8468    2.8246    2.2943 C   0  0  0  0  0  0  0  0  0  0  0  0
    7.9908    3.7896   -1.5617 C   0  0  0  0  0  0  0  0  0  0  0  0
    2.5718   -1.6020   -2.3927 N   0  0  0  0  0  0  0  0  0  0  0  0
    3.4327   -2.6293   -2.6378 C   0  0  0  0  0  0  0  0  0  0  0  0
    4.5348   -2.7198   -2.0916 O   0  0  0  0  0  0  0  0  0  0  0  0
    2.9423   -3.6527   -3.6486 C   0  0  0  0  0  0  0  0  0  0  0  0
    1.6724   -1.5779   -2.8779 H   0  0  0  0  0  0  0  0  0  0  0  0
    5.9158    0.2560    1.8789 O   0  0  0  0  0  0  0  0  0  0  0  0
    6.6819   -0.8346    1.3396 C   0  0  0  0  0  0  0  0  0  0  0  0
    0.7242   -4.4428    2.3926 C   0  0  0  0  0  0  0  0  0  0  0  0
   -4.0356   -0.6090    1.4139 H   0  0  0  0  0  0  0  0  0  0  0  0
   -2.7149    0.4920    3.0565 H   0  0  0  0  0  0  0  0  0  0  0  0
   -1.1983    0.1961    2.2135 H   0  0  0  0  0  0  0  0  0  0  0  0
   -1.6343    1.8330    0.5358 H   0  0  0  0  0  0  0  0  0  0  0  0
   -2.1251    2.5870    2.0475 H   0  0  0  0  0  0  0  0  0  0  0  0
   -3.5401    1.2624   -2.7831 H   0  0  0  0  0  0  0  0  0  0  0  0
   -1.6895   -2.6178    0.0771 H   0  0  0  0  0  0  0  0  0  0  0  0
   -1.9415    0.3620   -4.1804 H   0  0  0  0  0  0  0  0  0  0  0  0
   -4.3363    3.5586    2.1553 H   0  0  0  0  0  0  0  0  0  0  0  0
   -7.4136    4.3043   -1.6794 H   0  0  0  0  0  0  0  0  0  0  0  0
   -7.1494    2.8921   -2.7531 H   0  0  0  0  0  0  0  0  0  0  0  0
   -8.7979    3.2960   -2.1918 H   0  0  0  0  0  0  0  0  0  0  0  0
   -8.5446    3.0344    1.4159 H   0  0  0  0  0  0  0  0  0  0  0  0
   -8.3920    4.5084    2.4167 H   0  0  0  0  0  0  0  0  0  0  0  0
   -7.5628    3.0066    2.9147 H   0  0  0  0  0  0  0  0  0  0  0  0
   -3.9496   -4.3367    3.7899 H   0  0  0  0  0  0  0  0  0  0  0  0
   -3.0506   -5.0196    2.4338 H   0  0  0  0  0  0  0  0  0  0  0  0
   -2.2180   -3.9576    3.5952 H   0  0  0  0  0  0  0  0  0  0  0  0
   -7.6108   -0.1972   -1.0789 H   0  0  0  0  0  0  0  0  0  0  0  0
   -6.9065   -1.0274   -2.4977 H   0  0  0  0  0  0  0  0  0  0  0  0
   -6.1268   -1.1862   -0.8959 H   0  0  0  0  0  0  0  0  0  0  0  0
   -0.4948   -4.4123   -0.4347 H   0  0  0  0  0  0  0  0  0  0  0  0
   -0.5655   -5.2585   -2.0077 H   0  0  0  0  0  0  0  0  0  0  0  0
   -2.0488   -4.5232   -1.3259 H   0  0  0  0  0  0  0  0  0  0  0  0
    4.0126   -0.3889   -1.5874 H   0  0  0  0  0  0  0  0  0  0  0  0
    2.7280    0.9995   -3.0297 H   0  0  0  0  0  0  0  0  0  0  0  0
    1.2026    0.6220   -2.2353 H   0  0  0  0  0  0  0  0  0  0  0  0
    1.6902    1.9513   -0.3199 H   0  0  0  0  0  0  0  0  0  0  0  0
    2.2044    2.9245   -1.6912 H   0  0  0  0  0  0  0  0  0  0  0  0
    3.6263    0.7936    2.8637 H   0  0  0  0  0  0  0  0  0  0  0  0
    1.5721   -2.4964   -0.5467 H   0  0  0  0  0  0  0  0  0  0  0  0
    2.0561   -0.3070    4.1391 H   0  0  0  0  0  0  0  0  0  0  0  0
    4.4336    3.8339   -1.6604 H   0  0  0  0  0  0  0  0  0  0  0  0
    7.5491    3.8773    2.2264 H   0  0  0  0  0  0  0  0  0  0  0  0
    8.9046    2.7597    2.5573 H   0  0  0  0  0  0  0  0  0  0  0  0
    7.2461    2.3169    3.0562 H   0  0  0  0  0  0  0  0  0  0  0  0
    8.6447    3.1136   -1.0047 H   0  0  0  0  0  0  0  0  0  0  0  0
    7.6799    3.3161   -2.5012 H   0  0  0  0  0  0  0  0  0  0  0  0
    8.5192    4.7194   -1.7821 H   0  0  0  0  0  0  0  0  0  0  0  0
    1.8783   -3.5468   -3.8759 H   0  0  0  0  0  0  0  0  0  0  0  0
    3.1363   -4.6567   -3.2606 H   0  0  0  0  0  0  0  0  0  0  0  0
    3.5157   -3.5420   -4.5759 H   0  0  0  0  0  0  0  0  0  0  0  0
    7.6170   -0.4706    0.9024 H   0  0  0  0  0  0  0  0  0  0  0  0
    6.9006   -1.4972    2.1795 H   0  0  0  0  0  0  0  0  0  0  0  0
    6.1037   -1.3780    0.5825 H   0  0  0  0  0  0  0  0  0  0  0  0
    0.1288   -5.3060    2.0927 H   0  0  0  0  0  0  0  0  0  0  0  0
    0.3956   -4.0736    3.3647 H   0  0  0  0  0  0  0  0  0  0  0  0
    1.7827   -4.7220    2.4304 H   0  0  0  0  0  0  0  0  0  0  0  0
  1  2  1  0  0  0  0
  1  7  4  0  0  0  0
  1  9  4  0  0  0  0
  2  3  1  0  0  0  0
  2 23  1  0  0  0  0
  2 61  1  0  0  0  0
  3  4  1  0  0  0  0
  3 62  1  0  0  0  0
  3 63  1  0  0  0  0
  4  5  1  0  0  0  0
  4 64  1  0  0  0  0
  4 65  1  0  0  0  0
  5  6  4  0  0  0  0
  5 18  4  0  0  0  0
  6  7  1  0  0  0  0
  6 15  4  0  0  0  0
  7  8  4  0  0  0  0
  8 12  2  0  0  0  0
  8 66  1  0  0  0  0
  9 10  2  0  0  0  0
  9 67  1  0  0  0  0
 10 11  1  0  0  0  0
 10 14  1  0  0  0  0
 11 12  4  0  0  0  0
 11 13  2  0  0  0  0
 12 68  1  0  0  0  0
 14 30  1  0  0  0  0
 15 16  4  0  0  0  0
 15 28  1  0  0  0  0
 16 17  4  0  0  0  0
 16 19  1  0  0  0  0
 17 18  4  0  0  0  0
 17 20  1  0  0  0  0
 18 69  1  0  0  0  0
 19 21  1  0  0  0  0
 20 22  1  0  0  0  0
 21 70  1  0  0  0  0
 21 71  1  0  0  0  0
 21 72  1  0  0  0  0
 22 73  1  0  0  0  0
 22 74  1  0  0  0  0
 22 75  1  0  0  0  0
 23 24  4  0  0  0  0
 23 27  1  0  0  0  0
 24 25  2  0  0  0  0
 24 26  1  0  0  0  0
 26 76  1  0  0  0  0
 26 77  1  0  0  0  0
 26 78  1  0  0  0  0
 28 29  1  0  0  0  0
 29 79  1  0  0  0  0
 29 80  1  0  0  0  0
 29 81  1  0  0  0  0
 30 82  1  0  0  0  0
 30 83  1  0  0  0  0
 30 84  1  0  0  0  0
 31 32  1  0  0  0  0
 31 37  4  0  0  0  0
 31 39  4  0  0  0  0
 32 33  1  0  0  0  0
 32 53  1  0  0  0  0
 32 85  1  0  0  0  0
 33 34  1  0  0  0  0
 33 86  1  0  0  0  0
 33 87  1  0  0  0  0
 34 35  1  0  0  0  0
 34 88  1  0  0  0  0
 34 89  1  0  0  0  0
 35 36  4  0  0  0  0
 35 48  4  0  0  0  0
 36 37  1  0  0  0  0
 36 45  4  0  0  0  0
 37 38  4  0  0  0  0
 38 42  2  0  0  0  0
 38 90  1  0  0  0  0
 39 40  2  0  0  0  0
 39 91  1  0  0  0  0
 40 41  1  0  0  0  0
 40 44  1  0  0  0  0
 41 42  4  0  0  0  0
 41 43  2  0  0  0  0
 42 92  1  0  0  0  0
 44 60  1  0  0  0  0
 45 46  4  0  0  0  0
 45 58  1  0  0  0  0
 46 47  4  0  0  0  0
 46 49  1  0  0  0  0
 47 48  4  0  0  0  0
 47 50  1  0  0  0  0
 48 93  1  0  0  0  0
 49 51  1  0  0  0  0
 50 52  1  0  0  0  0
 51 94  1  0  0  0  0
 51 95  1  0  0  0  0
 51 96  1  0  0  0  0
 52 97  1  0  0  0  0
 52 98  1  0  0  0  0
 52 99  1  0  0  0  0
 53 54  4  0  0  0  0
 53 57  1  0  0  0  0
 54 55  2  0  0  0  0
 54 56  1  0  0  0  0
 56100  1  0  0  0  0
 56101  1  0  0  0  0
 56102  1  0  0  0  0
 58 59  1  0  0  0  0
 59103  1  0  0  0  0
 59104  1  0  0  0  0
 59105  1  0  0  0  0
 60106  1  0  0  0  0
 60107  1  0  0  0  0
 60108  1  0  0  0  0
M  END
