# Supplementary material for: Deconstruction of Desacetamidocolchicine’s B Ring Reveals a Class 3 Atropisomeric AC Ring with Tubulin Binding Properties
Source: J Org Chem. 2025 May 27;90(22):7246–58. doi: 10.1021/acs.joc.5c00284 (PMC12150326; doi:10.1021/acs.joc.5c00284)
Supplement: Supplementary file 3 [file jo5c00284_si_003.zip › VCD Reports/Conformer-MOL-files/Isocolchicine/Dimer/isocolchicine-dimer-C6.mol]

16 204.778 0.000

Created by GaussView 6.0.16
108112  0  0  0  0  0  0  0  0  0    0
   -2.5081   -0.3922   -0.0087 C   0  0  0  0  0  0  0  0  0  0  0  0
   -3.0627   -0.8808    1.3471 C   0  0  0  0  0  0  0  0  0  0  0  0
   -3.4035    0.3000    2.2872 C   0  0  0  0  0  0  0  0  0  0  0  0
   -4.1900    1.4306    1.5885 C   0  0  0  0  0  0  0  0  0  0  0  0
   -5.2575    0.8950    0.6617 C   0  0  0  0  0  0  0  0  0  0  0  0
   -4.8695    0.2332   -0.5251 C   0  0  0  0  0  0  0  0  0  0  0  0
   -3.4252    0.1473   -0.9086 C   0  0  0  0  0  0  0  0  0  0  0  0
   -3.0971    0.6783   -2.1939 C   0  0  0  0  0  0  0  0  0  0  0  0
   -1.1246   -0.5929   -0.2428 C   0  0  0  0  0  0  0  0  0  0  0  0
   -0.2647   -0.2188   -1.2512 C   0  0  0  0  0  0  0  0  0  0  0  0
   -0.5348    0.6937   -2.3694 C   0  0  0  0  0  0  0  0  0  0  0  0
   -1.8933    0.9137   -2.8065 C   0  0  0  0  0  0  0  0  0  0  0  0
    0.4175    1.2522   -2.9671 O   0  0  0  0  0  0  0  0  0  0  0  0
    1.0163   -0.6418   -1.0743 O   0  0  0  0  0  0  0  0  0  0  0  0
   -5.8646   -0.3225   -1.3496 C   0  0  0  0  0  0  0  0  0  0  0  0
   -7.2256   -0.2077   -1.0247 C   0  0  0  0  0  0  0  0  0  0  0  0
   -7.5981    0.4679    0.1478 C   0  0  0  0  0  0  0  0  0  0  0  0
   -6.6115    1.0013    0.9805 C   0  0  0  0  0  0  0  0  0  0  0  0
   -8.1831   -0.7860   -1.8269 O   0  0  0  0  0  0  0  0  0  0  0  0
   -8.9172    0.6658    0.4743 O   0  0  0  0  0  0  0  0  0  0  0  0
   -8.5221   -0.0140   -2.9894 C   0  0  0  0  0  0  0  0  0  0  0  0
   -9.6534   -0.5129    0.8362 C   0  0  0  0  0  0  0  0  0  0  0  0
   -2.2084   -1.8164    2.0533 N   0  0  0  0  0  0  0  0  0  0  0  0
   -2.3089   -3.1628    1.8637 C   0  0  0  0  0  0  0  0  0  0  0  0
   -3.1054   -3.6665    1.0678 O   0  0  0  0  0  0  0  0  0  0  0  0
   -1.3794   -4.0068    2.7198 C   0  0  0  0  0  0  0  0  0  0  0  0
   -1.5058   -1.4533    2.6987 H   0  0  0  0  0  0  0  0  0  0  0  0
   -5.5104   -0.9746   -2.5103 O   0  0  0  0  0  0  0  0  0  0  0  0
   -5.4721   -2.4068   -2.3859 C   0  0  0  0  0  0  0  0  0  0  0  0
    1.7189   -1.2062   -2.2008 C   0  0  0  0  0  0  0  0  0  0  0  0
    2.8744    1.2246    0.9203 C   0  0  0  0  0  0  0  0  0  0  0  0
    3.2630    2.1298   -0.2634 C   0  0  0  0  0  0  0  0  0  0  0  0
    4.3852    3.1283    0.1060 C   0  0  0  0  0  0  0  0  0  0  0  0
    5.5090    2.4397    0.9102 C   0  0  0  0  0  0  0  0  0  0  0  0
    5.8975    1.0921    0.3430 C   0  0  0  0  0  0  0  0  0  0  0  0
    5.0044   -0.0002    0.4462 C   0  0  0  0  0  0  0  0  0  0  0  0
    3.7116    0.1445    1.1899 C   0  0  0  0  0  0  0  0  0  0  0  0
    3.4548   -0.8396    2.1918 C   0  0  0  0  0  0  0  0  0  0  0  0
    1.7201    1.6191    1.6517 C   0  0  0  0  0  0  0  0  0  0  0  0
    0.9541    0.9797    2.5993 C   0  0  0  0  0  0  0  0  0  0  0  0
    1.0843   -0.4106    3.0818 C   0  0  0  0  0  0  0  0  0  0  0  0
    2.3524   -1.0885    2.9660 C   0  0  0  0  0  0  0  0  0  0  0  0
    0.1259   -0.9550    3.6726 O   0  0  0  0  0  0  0  0  0  0  0  0
   -0.1126    1.5771    3.1783 O   0  0  0  0  0  0  0  0  0  0  0  0
    5.3599   -1.2298   -0.1534 C   0  0  0  0  0  0  0  0  0  0  0  0
    6.5853   -1.3753   -0.8260 C   0  0  0  0  0  0  0  0  0  0  0  0
    7.4858   -0.2981   -0.8603 C   0  0  0  0  0  0  0  0  0  0  0  0
    7.1295    0.9230   -0.2902 C   0  0  0  0  0  0  0  0  0  0  0  0
    6.8903   -2.5645   -1.4533 O   0  0  0  0  0  0  0  0  0  0  0  0
    8.6827   -0.3909   -1.5295 O   0  0  0  0  0  0  0  0  0  0  0  0
    6.7188   -2.5324   -2.8802 C   0  0  0  0  0  0  0  0  0  0  0  0
    9.6404   -1.2994   -0.9623 C   0  0  0  0  0  0  0  0  0  0  0  0
    2.1338    2.7536   -0.9611 N   0  0  0  0  0  0  0  0  0  0  0  0
    1.5306    3.9396   -0.6738 C   0  0  0  0  0  0  0  0  0  0  0  0
    1.7845    4.6222    0.3258 O   0  0  0  0  0  0  0  0  0  0  0  0
    0.4979    4.4020   -1.6911 C   0  0  0  0  0  0  0  0  0  0  0  0
    1.7235    2.2006   -1.7141 H   0  0  0  0  0  0  0  0  0  0  0  0
    4.4231   -2.2343   -0.1609 O   0  0  0  0  0  0  0  0  0  0  0  0
    4.8027   -3.5257    0.3434 C   0  0  0  0  0  0  0  0  0  0  0  0
   -0.3753    2.9615    2.9368 C   0  0  0  0  0  0  0  0  0  0  0  0
   -3.9851   -1.4242    1.1277 H   0  0  0  0  0  0  0  0  0  0  0  0
   -3.9907   -0.1093    3.1177 H   0  0  0  0  0  0  0  0  0  0  0  0
   -2.4791    0.7086    2.7121 H   0  0  0  0  0  0  0  0  0  0  0  0
   -3.4900    2.0529    1.0175 H   0  0  0  0  0  0  0  0  0  0  0  0
   -4.6391    2.0776    2.3488 H   0  0  0  0  0  0  0  0  0  0  0  0
   -3.9592    1.0080   -2.7656 H   0  0  0  0  0  0  0  0  0  0  0  0
   -0.6232   -1.1756    0.5241 H   0  0  0  0  0  0  0  0  0  0  0  0
   -1.9342    1.4245   -3.7663 H   0  0  0  0  0  0  0  0  0  0  0  0
   -6.9260    1.5139    1.8850 H   0  0  0  0  0  0  0  0  0  0  0  0
   -7.6498    0.1146   -3.6383 H   0  0  0  0  0  0  0  0  0  0  0  0
   -8.9200    0.9659   -2.7011 H   0  0  0  0  0  0  0  0  0  0  0  0
   -9.2925   -0.5804   -3.5169 H   0  0  0  0  0  0  0  0  0  0  0  0
  -10.6633   -0.1742    1.0769 H   0  0  0  0  0  0  0  0  0  0  0  0
   -9.2087   -0.9880    1.7194 H   0  0  0  0  0  0  0  0  0  0  0  0
   -9.6882   -1.2267    0.0093 H   0  0  0  0  0  0  0  0  0  0  0  0
   -1.9792   -4.5825    3.4336 H   0  0  0  0  0  0  0  0  0  0  0  0
   -0.8597   -4.7239    2.0773 H   0  0  0  0  0  0  0  0  0  0  0  0
   -0.6480   -3.4077    3.2678 H   0  0  0  0  0  0  0  0  0  0  0  0
   -5.1438   -2.7876   -3.3550 H   0  0  0  0  0  0  0  0  0  0  0  0
   -4.7594   -2.7104   -1.6095 H   0  0  0  0  0  0  0  0  0  0  0  0
   -6.4664   -2.8002   -2.1510 H   0  0  0  0  0  0  0  0  0  0  0  0
    1.9408   -0.4454   -2.9495 H   0  0  0  0  0  0  0  0  0  0  0  0
    2.6341   -1.6228   -1.7794 H   0  0  0  0  0  0  0  0  0  0  0  0
    1.1209   -2.0074   -2.6501 H   0  0  0  0  0  0  0  0  0  0  0  0
    3.6896    1.4565   -1.0119 H   0  0  0  0  0  0  0  0  0  0  0  0
    4.7817    3.5414   -0.8298 H   0  0  0  0  0  0  0  0  0  0  0  0
    3.9749    3.9566    0.6854 H   0  0  0  0  0  0  0  0  0  0  0  0
    5.1727    2.3158    1.9469 H   0  0  0  0  0  0  0  0  0  0  0  0
    6.3832    3.0981    0.9387 H   0  0  0  0  0  0  0  0  0  0  0  0
    4.2676   -1.5446    2.3403 H   0  0  0  0  0  0  0  0  0  0  0  0
    1.3744    2.6086    1.3811 H   0  0  0  0  0  0  0  0  0  0  0  0
    2.3978   -1.9701    3.6018 H   0  0  0  0  0  0  0  0  0  0  0  0
    7.8344    1.7466   -0.3551 H   0  0  0  0  0  0  0  0  0  0  0  0
    6.9814   -3.5293   -3.2400 H   0  0  0  0  0  0  0  0  0  0  0  0
    7.3806   -1.7887   -3.3349 H   0  0  0  0  0  0  0  0  0  0  0  0
    5.6771   -2.3108   -3.1397 H   0  0  0  0  0  0  0  0  0  0  0  0
   10.5244   -1.2409   -1.6004 H   0  0  0  0  0  0  0  0  0  0  0  0
    9.2575   -2.3234   -0.9508 H   0  0  0  0  0  0  0  0  0  0  0  0
    9.9046   -0.9902    0.0563 H   0  0  0  0  0  0  0  0  0  0  0  0
    0.8760    5.3079   -2.1780 H   0  0  0  0  0  0  0  0  0  0  0  0
    0.2745    3.6536   -2.4542 H   0  0  0  0  0  0  0  0  0  0  0  0
   -0.4205    4.6762   -1.1632 H   0  0  0  0  0  0  0  0  0  0  0  0
    5.4640   -4.0461   -0.3507 H   0  0  0  0  0  0  0  0  0  0  0  0
    5.2987   -3.4299    1.3163 H   0  0  0  0  0  0  0  0  0  0  0  0
    3.8692   -4.0785    0.4659 H   0  0  0  0  0  0  0  0  0  0  0  0
   -1.2027    3.2175    3.5990 H   0  0  0  0  0  0  0  0  0  0  0  0
    0.4982    3.5773    3.1754 H   0  0  0  0  0  0  0  0  0  0  0  0
   -0.6695    3.1351    1.8960 H   0  0  0  0  0  0  0  0  0  0  0  0
  1  2  1  0  0  0  0
  1  7  4  0  0  0  0
  1  9  4  0  0  0  0
  2  3  1  0  0  0  0
  2 23  1  0  0  0  0
  2 61  1  0  0  0  0
  3  4  1  0  0  0  0
  3 62  1  0  0  0  0
  3 63  1  0  0  0  0
  4  5  1  0  0  0  0
  4 64  1  0  0  0  0
  4 65  1  0  0  0  0
  5  6  4  0  0  0  0
  5 18  4  0  0  0  0
  6  7  1  0  0  0  0
  6 15  4  0  0  0  0
  7  8  4  0  0  0  0
  8 12  2  0  0  0  0
  8 66  1  0  0  0  0
  9 10  2  0  0  0  0
  9 67  1  0  0  0  0
 10 11  1  0  0  0  0
 10 14  1  0  0  0  0
 11 12  4  0  0  0  0
 11 13  2  0  0  0  0
 12 68  1  0  0  0  0
 14 30  1  0  0  0  0
 15 16  4  0  0  0  0
 15 28  1  0  0  0  0
 16 17  4  0  0  0  0
 16 19  1  0  0  0  0
 17 18  4  0  0  0  0
 17 20  1  0  0  0  0
 18 69  1  0  0  0  0
 19 21  1  0  0  0  0
 20 22  1  0  0  0  0
 21 70  1  0  0  0  0
 21 71  1  0  0  0  0
 21 72  1  0  0  0  0
 22 73  1  0  0  0  0
 22 74  1  0  0  0  0
 22 75  1  0  0  0  0
 23 24  4  0  0  0  0
 23 27  1  0  0  0  0
 24 25  2  0  0  0  0
 24 26  1  0  0  0  0
 26 76  1  0  0  0  0
 26 77  1  0  0  0  0
 26 78  1  0  0  0  0
 28 29  1  0  0  0  0
 29 79  1  0  0  0  0
 29 80  1  0  0  0  0
 29 81  1  0  0  0  0
 30 82  1  0  0  0  0
 30 83  1  0  0  0  0
 30 84  1  0  0  0  0
 31 32  1  0  0  0  0
 31 37  4  0  0  0  0
 31 39  4  0  0  0  0
 32 33  1  0  0  0  0
 32 53  1  0  0  0  0
 32 85  1  0  0  0  0
 33 34  1  0  0  0  0
 33 86  1  0  0  0  0
 33 87  1  0  0  0  0
 34 35  1  0  0  0  0
 34 88  1  0  0  0  0
 34 89  1  0  0  0  0
 35 36  4  0  0  0  0
 35 48  4  0  0  0  0
 36 37  1  0  0  0  0
 36 45  4  0  0  0  0
 37 38  4  0  0  0  0
 38 42  2  0  0  0  0
 38 90  1  0  0  0  0
 39 40  2  0  0  0  0
 39 91  1  0  0  0  0
 40 41  1  0  0  0  0
 40 44  1  0  0  0  0
 41 42  4  0  0  0  0
 41 43  2  0  0  0  0
 42 92  1  0  0  0  0
 44 60  1  0  0  0  0
 45 46  4  0  0  0  0
 45 58  1  0  0  0  0
 46 47  4  0  0  0  0
 46 49  1  0  0  0  0
 47 48  4  0  0  0  0
 47 50  1  0  0  0  0
 48 93  1  0  0  0  0
 49 51  1  0  0  0  0
 50 52  1  0  0  0  0
 51 94  1  0  0  0  0
 51 95  1  0  0  0  0
 51 96  1  0  0  0  0
 52 97  1  0  0  0  0
 52 98  1  0  0  0  0
 52 99  1  0  0  0  0
 53 54  4  0  0  0  0
 53 57  1  0  0  0  0
 54 55  2  0  0  0  0
 54 56  1  0  0  0  0
 56100  1  0  0  0  0
 56101  1  0  0  0  0
 56102  1  0  0  0  0
 58 59  1  0  0  0  0
 59103  1  0  0  0  0
 59104  1  0  0  0  0
 59105  1  0  0  0  0
 60106  1  0  0  0  0
 60107  1  0  0  0  0
 60108  1  0  0  0  0
M  END
