# Supplementary material for: Deconstruction of Desacetamidocolchicine’s B Ring Reveals a Class 3 Atropisomeric AC Ring with Tubulin Binding Properties
Source: J Org Chem. 2025 May 27;90(22):7246–58. doi: 10.1021/acs.joc.5c00284 (PMC12150326; doi:10.1021/acs.joc.5c00284)
Supplement: Supplementary file 3 [file jo5c00284_si_003.zip › VCD Reports/Conformer-MOL-files/Isocolchicine/Dimer/isocolchicine-dimer-C4.mol]

11 203.905 0.000

Created by GaussView 6.0.16
108112  0  0  0  0  0  0  0  0  0    0
   -2.6107   -0.8479   -0.0353 C   0  0  0  0  0  0  0  0  0  0  0  0
   -2.9105   -0.6335    1.4639 C   0  0  0  0  0  0  0  0  0  0  0  0
   -2.1791    0.6070    2.0316 C   0  0  0  0  0  0  0  0  0  0  0  0
   -2.2932    1.8552    1.1309 C   0  0  0  0  0  0  0  0  0  0  0  0
   -3.6795    2.0209    0.5509 C   0  0  0  0  0  0  0  0  0  0  0  0
   -4.1274    1.1017   -0.4184 C   0  0  0  0  0  0  0  0  0  0  0  0
   -3.2186    0.0301   -0.9316 C   0  0  0  0  0  0  0  0  0  0  0  0
   -3.0166    0.0280   -2.3478 C   0  0  0  0  0  0  0  0  0  0  0  0
   -1.8050   -1.9651   -0.3775 C   0  0  0  0  0  0  0  0  0  0  0  0
   -1.2275   -2.3817   -1.5548 C   0  0  0  0  0  0  0  0  0  0  0  0
   -1.1145   -1.6253   -2.8080 C   0  0  0  0  0  0  0  0  0  0  0  0
   -2.1278   -0.6502   -3.1401 C   0  0  0  0  0  0  0  0  0  0  0  0
   -0.1745   -1.8633   -3.6035 O   0  0  0  0  0  0  0  0  0  0  0  0
   -0.5237   -3.5469   -1.4616 O   0  0  0  0  0  0  0  0  0  0  0  0
   -5.4410    1.2332   -0.9135 C   0  0  0  0  0  0  0  0  0  0  0  0
   -6.2857    2.2544   -0.4678 C   0  0  0  0  0  0  0  0  0  0  0  0
   -5.8149    3.1861    0.4788 C   0  0  0  0  0  0  0  0  0  0  0  0
   -4.5182    3.0515    0.9865 C   0  0  0  0  0  0  0  0  0  0  0  0
   -7.5864    2.3182   -0.9096 O   0  0  0  0  0  0  0  0  0  0  0  0
   -6.6937    4.1612    0.8344 O   0  0  0  0  0  0  0  0  0  0  0  0
   -7.7640    3.0945   -2.1019 C   0  0  0  0  0  0  0  0  0  0  0  0
   -6.2778    5.1210    1.8031 C   0  0  0  0  0  0  0  0  0  0  0  0
   -2.6356   -1.7762    2.3179 N   0  0  0  0  0  0  0  0  0  0  0  0
   -3.5858   -2.7220    2.5637 C   0  0  0  0  0  0  0  0  0  0  0  0
   -4.6988   -2.7014    2.0333 O   0  0  0  0  0  0  0  0  0  0  0  0
   -3.1799   -3.8212    3.5306 C   0  0  0  0  0  0  0  0  0  0  0  0
   -1.7287   -1.8411    2.7817 H   0  0  0  0  0  0  0  0  0  0  0  0
   -5.9069    0.3515   -1.8634 O   0  0  0  0  0  0  0  0  0  0  0  0
   -6.7176   -0.7096   -1.3314 C   0  0  0  0  0  0  0  0  0  0  0  0
   -0.6844   -4.5162   -2.5135 C   0  0  0  0  0  0  0  0  0  0  0  0
    2.5564   -0.8171    0.0664 C   0  0  0  0  0  0  0  0  0  0  0  0
    2.8529   -0.6761   -1.4421 C   0  0  0  0  0  0  0  0  0  0  0  0
    2.1077    0.5266   -2.0711 C   0  0  0  0  0  0  0  0  0  0  0  0
    2.2105    1.8226   -1.2388 C   0  0  0  0  0  0  0  0  0  0  0  0
    3.5952    2.0307   -0.6702 C   0  0  0  0  0  0  0  0  0  0  0  0
    4.0535    1.1649    0.3474 C   0  0  0  0  0  0  0  0  0  0  0  0
    3.1505    0.1144    0.9160 C   0  0  0  0  0  0  0  0  0  0  0  0
    2.9430    0.1898    2.3288 C   0  0  0  0  0  0  0  0  0  0  0  0
    1.7679   -1.9270    0.4674 C   0  0  0  0  0  0  0  0  0  0  0  0
    1.1975   -2.2902    1.6658 C   0  0  0  0  0  0  0  0  0  0  0  0
    1.0683   -1.4679    2.8761 C   0  0  0  0  0  0  0  0  0  0  0  0
    2.0628   -0.4581    3.1556 C   0  0  0  0  0  0  0  0  0  0  0  0
    0.1305   -1.6782    3.6814 O   0  0  0  0  0  0  0  0  0  0  0  0
    0.5169   -3.4712    1.6346 O   0  0  0  0  0  0  0  0  0  0  0  0
    5.3630    1.3238    0.8361 C   0  0  0  0  0  0  0  0  0  0  0  0
    6.2043    2.3341    0.3435 C   0  0  0  0  0  0  0  0  0  0  0  0
    5.7316    3.1961   -0.6581 C   0  0  0  0  0  0  0  0  0  0  0  0
    4.4383    3.0291   -1.1589 C   0  0  0  0  0  0  0  0  0  0  0  0
    7.4924    2.4542    0.8137 O   0  0  0  0  0  0  0  0  0  0  0  0
    6.4916    4.2412   -1.1229 O   0  0  0  0  0  0  0  0  0  0  0  0
    7.6000    3.1689    2.0546 C   0  0  0  0  0  0  0  0  0  0  0  0
    7.6514    3.8769   -1.8875 C   0  0  0  0  0  0  0  0  0  0  0  0
    2.5885   -1.8628   -2.2370 N   0  0  0  0  0  0  0  0  0  0  0  0
    3.5512   -2.8051   -2.4447 C   0  0  0  0  0  0  0  0  0  0  0  0
    4.6665   -2.7442   -1.9221 O   0  0  0  0  0  0  0  0  0  0  0  0
    3.1566   -3.9521   -3.3592 C   0  0  0  0  0  0  0  0  0  0  0  0
    1.6804   -1.9610   -2.6934 H   0  0  0  0  0  0  0  0  0  0  0  0
    5.8283    0.4971    1.8348 O   0  0  0  0  0  0  0  0  0  0  0  0
    6.6642   -0.5750    1.3657 C   0  0  0  0  0  0  0  0  0  0  0  0
    0.6782   -4.3752    2.7432 C   0  0  0  0  0  0  0  0  0  0  0  0
   -3.9865   -0.4559    1.5403 H   0  0  0  0  0  0  0  0  0  0  0  0
   -2.6138    0.8115    3.0172 H   0  0  0  0  0  0  0  0  0  0  0  0
   -1.1194    0.3773    2.1906 H   0  0  0  0  0  0  0  0  0  0  0  0
   -1.5647    1.7733    0.3148 H   0  0  0  0  0  0  0  0  0  0  0  0
   -2.0158    2.7406    1.7120 H   0  0  0  0  0  0  0  0  0  0  0  0
   -3.6287    0.7502   -2.8793 H   0  0  0  0  0  0  0  0  0  0  0  0
   -1.5863   -2.6348    0.4491 H   0  0  0  0  0  0  0  0  0  0  0  0
   -2.1027   -0.3695   -4.1911 H   0  0  0  0  0  0  0  0  0  0  0  0
   -4.1443    3.7518    1.7247 H   0  0  0  0  0  0  0  0  0  0  0  0
   -8.8305    3.0586   -2.3351 H   0  0  0  0  0  0  0  0  0  0  0  0
   -7.4608    4.1354   -1.9396 H   0  0  0  0  0  0  0  0  0  0  0  0
   -7.1923    2.6676   -2.9337 H   0  0  0  0  0  0  0  0  0  0  0  0
   -6.0388    4.6431    2.7606 H   0  0  0  0  0  0  0  0  0  0  0  0
   -7.1259    5.7942    1.9350 H   0  0  0  0  0  0  0  0  0  0  0  0
   -5.4092    5.6918    1.4535 H   0  0  0  0  0  0  0  0  0  0  0  0
   -2.2491   -3.6050    4.0611 H   0  0  0  0  0  0  0  0  0  0  0  0
   -3.9854   -3.9682    4.2557 H   0  0  0  0  0  0  0  0  0  0  0  0
   -3.0611   -4.7591    2.9768 H   0  0  0  0  0  0  0  0  0  0  0  0
   -6.9770   -1.3481   -2.1784 H   0  0  0  0  0  0  0  0  0  0  0  0
   -6.1578   -1.2918   -0.5895 H   0  0  0  0  0  0  0  0  0  0  0  0
   -7.6291   -0.3080   -0.8776 H   0  0  0  0  0  0  0  0  0  0  0  0
   -1.7359   -4.8155   -2.5883 H   0  0  0  0  0  0  0  0  0  0  0  0
   -0.0821   -5.3735   -2.2100 H   0  0  0  0  0  0  0  0  0  0  0  0
   -0.3365   -4.1265   -3.4708 H   0  0  0  0  0  0  0  0  0  0  0  0
    3.9271   -0.4926   -1.5297 H   0  0  0  0  0  0  0  0  0  0  0  0
    2.5391    0.6837   -3.0668 H   0  0  0  0  0  0  0  0  0  0  0  0
    1.0504    0.2777   -2.2163 H   0  0  0  0  0  0  0  0  0  0  0  0
    1.4829    1.7793   -0.4189 H   0  0  0  0  0  0  0  0  0  0  0  0
    1.9271    2.6733   -1.8668 H   0  0  0  0  0  0  0  0  0  0  0  0
    3.5414    0.9504    2.8209 H   0  0  0  0  0  0  0  0  0  0  0  0
    1.5600   -2.6429   -0.3225 H   0  0  0  0  0  0  0  0  0  0  0  0
    2.0292   -0.1197    4.1891 H   0  0  0  0  0  0  0  0  0  0  0  0
    4.0976    3.7067   -1.9365 H   0  0  0  0  0  0  0  0  0  0  0  0
    7.0500    2.6533    2.8486 H   0  0  0  0  0  0  0  0  0  0  0  0
    7.2244    4.1929    1.9456 H   0  0  0  0  0  0  0  0  0  0  0  0
    8.6636    3.1939    2.3007 H   0  0  0  0  0  0  0  0  0  0  0  0
    8.1181    4.8163   -2.1912 H   0  0  0  0  0  0  0  0  0  0  0  0
    8.3526    3.2907   -1.2879 H   0  0  0  0  0  0  0  0  0  0  0  0
    7.3610    3.3095   -2.7804 H   0  0  0  0  0  0  0  0  0  0  0  0
    3.9547   -4.1106   -4.0902 H   0  0  0  0  0  0  0  0  0  0  0  0
    2.2137   -3.7784   -3.8838 H   0  0  0  0  0  0  0  0  0  0  0  0
    3.0679   -4.8689   -2.7659 H   0  0  0  0  0  0  0  0  0  0  0  0
    7.5719   -0.1806    0.8984 H   0  0  0  0  0  0  0  0  0  0  0  0
    6.9281   -1.1626    2.2474 H   0  0  0  0  0  0  0  0  0  0  0  0
    6.1213   -1.2056    0.6514 H   0  0  0  0  0  0  0  0  0  0  0  0
    0.1052   -5.2638    2.4754 H   0  0  0  0  0  0  0  0  0  0  0  0
    0.2994   -3.9419    3.6693 H   0  0  0  0  0  0  0  0  0  0  0  0
    1.7351   -4.6415    2.8571 H   0  0  0  0  0  0  0  0  0  0  0  0
  1  2  1  0  0  0  0
  1  7  4  0  0  0  0
  1  9  4  0  0  0  0
  2  3  1  0  0  0  0
  2 23  1  0  0  0  0
  2 61  1  0  0  0  0
  3  4  1  0  0  0  0
  3 62  1  0  0  0  0
  3 63  1  0  0  0  0
  4  5  1  0  0  0  0
  4 64  1  0  0  0  0
  4 65  1  0  0  0  0
  5  6  4  0  0  0  0
  5 18  4  0  0  0  0
  6  7  1  0  0  0  0
  6 15  4  0  0  0  0
  7  8  4  0  0  0  0
  8 12  2  0  0  0  0
  8 66  1  0  0  0  0
  9 10  2  0  0  0  0
  9 67  1  0  0  0  0
 10 11  1  0  0  0  0
 10 14  1  0  0  0  0
 11 12  4  0  0  0  0
 11 13  2  0  0  0  0
 12 68  1  0  0  0  0
 14 30  1  0  0  0  0
 15 16  4  0  0  0  0
 15 28  1  0  0  0  0
 16 17  4  0  0  0  0
 16 19  1  0  0  0  0
 17 18  4  0  0  0  0
 17 20  1  0  0  0  0
 18 69  1  0  0  0  0
 19 21  1  0  0  0  0
 20 22  1  0  0  0  0
 21 70  1  0  0  0  0
 21 71  1  0  0  0  0
 21 72  1  0  0  0  0
 22 73  1  0  0  0  0
 22 74  1  0  0  0  0
 22 75  1  0  0  0  0
 23 24  4  0  0  0  0
 23 27  1  0  0  0  0
 24 25  2  0  0  0  0
 24 26  1  0  0  0  0
 26 76  1  0  0  0  0
 26 77  1  0  0  0  0
 26 78  1  0  0  0  0
 28 29  1  0  0  0  0
 29 79  1  0  0  0  0
 29 80  1  0  0  0  0
 29 81  1  0  0  0  0
 30 82  1  0  0  0  0
 30 83  1  0  0  0  0
 30 84  1  0  0  0  0
 31 32  1  0  0  0  0
 31 37  4  0  0  0  0
 31 39  4  0  0  0  0
 32 33  1  0  0  0  0
 32 53  1  0  0  0  0
 32 85  1  0  0  0  0
 33 34  1  0  0  0  0
 33 86  1  0  0  0  0
 33 87  1  0  0  0  0
 34 35  1  0  0  0  0
 34 88  1  0  0  0  0
 34 89  1  0  0  0  0
 35 36  4  0  0  0  0
 35 48  4  0  0  0  0
 36 37  1  0  0  0  0
 36 45  4  0  0  0  0
 37 38  4  0  0  0  0
 38 42  2  0  0  0  0
 38 90  1  0  0  0  0
 39 40  2  0  0  0  0
 39 91  1  0  0  0  0
 40 41  1  0  0  0  0
 40 44  1  0  0  0  0
 41 42  4  0  0  0  0
 41 43  2  0  0  0  0
 42 92  1  0  0  0  0
 44 60  1  0  0  0  0
 45 46  4  0  0  0  0
 45 58  1  0  0  0  0
 46 47  4  0  0  0  0
 46 49  1  0  0  0  0
 47 48  4  0  0  0  0
 47 50  1  0  0  0  0
 48 93  1  0  0  0  0
 49 51  1  0  0  0  0
 50 52  1  0  0  0  0
 51 94  1  0  0  0  0
 51 95  1  0  0  0  0
 51 96  1  0  0  0  0
 52 97  1  0  0  0  0
 52 98  1  0  0  0  0
 52 99  1  0  0  0  0
 53 54  4  0  0  0  0
 53 57  1  0  0  0  0
 54 55  2  0  0  0  0
 54 56  1  0  0  0  0
 56100  1  0  0  0  0
 56101  1  0  0  0  0
 56102  1  0  0  0  0
 58 59  1  0  0  0  0
 59103  1  0  0  0  0
 59104  1  0  0  0  0
 59105  1  0  0  0  0
 60106  1  0  0  0  0
 60107  1  0  0  0  0
 60108  1  0  0  0  0
M  END
