# Supplementary material for: Deconstruction of Desacetamidocolchicine’s B Ring Reveals a Class 3 Atropisomeric AC Ring with Tubulin Binding Properties
Source: J Org Chem. 2025 May 27;90(22):7246–58. doi: 10.1021/acs.joc.5c00284 (PMC12150326; doi:10.1021/acs.joc.5c00284)
Supplement: Supplementary file 3 [file jo5c00284_si_003.zip › VCD Reports/Conformer-MOL-files/Isocolchicine/Dimer/isocolchicine-dimer-C5.mol]

12 203.726 0.000

Created by GaussView 6.0.16
108112  0  0  0  0  0  0  0  0  0    0
   -2.3476   -0.3709   -0.1353 C   0  0  0  0  0  0  0  0  0  0  0  0
   -2.7828   -0.8169    1.2773 C   0  0  0  0  0  0  0  0  0  0  0  0
   -3.2079    0.3796    2.1639 C   0  0  0  0  0  0  0  0  0  0  0  0
   -4.1444    1.3788    1.4523 C   0  0  0  0  0  0  0  0  0  0  0  0
   -5.1925    0.6813    0.6158 C   0  0  0  0  0  0  0  0  0  0  0  0
   -4.7863   -0.0033   -0.5460 C   0  0  0  0  0  0  0  0  0  0  0  0
   -3.3618    0.0364   -1.0011 C   0  0  0  0  0  0  0  0  0  0  0  0
   -3.1621    0.5424   -2.3232 C   0  0  0  0  0  0  0  0  0  0  0  0
   -0.9707   -0.4958   -0.4610 C   0  0  0  0  0  0  0  0  0  0  0  0
   -0.2233   -0.1089   -1.5493 C   0  0  0  0  0  0  0  0  0  0  0  0
   -0.6318    0.7813   -2.6428 C   0  0  0  0  0  0  0  0  0  0  0  0
   -2.0243    0.8762   -3.0090 C   0  0  0  0  0  0  0  0  0  0  0  0
    0.2392    1.4115   -3.2899 O   0  0  0  0  0  0  0  0  0  0  0  0
    1.0967   -0.4630   -1.5014 O   0  0  0  0  0  0  0  0  0  0  0  0
   -5.7571   -0.7064   -1.2878 C   0  0  0  0  0  0  0  0  0  0  0  0
   -7.0989   -0.7215   -0.8964 C   0  0  0  0  0  0  0  0  0  0  0  0
   -7.4990   -0.0039    0.2489 C   0  0  0  0  0  0  0  0  0  0  0  0
   -6.5369    0.6807    1.0000 C   0  0  0  0  0  0  0  0  0  0  0  0
   -8.0154   -1.4760   -1.5904 O   0  0  0  0  0  0  0  0  0  0  0  0
   -8.8264   -0.0505    0.5403 O   0  0  0  0  0  0  0  0  0  0  0  0
   -8.6097   -0.7993   -2.7061 C   0  0  0  0  0  0  0  0  0  0  0  0
   -9.2868    0.6424    1.6980 C   0  0  0  0  0  0  0  0  0  0  0  0
   -1.8011   -1.5988    2.0065 N   0  0  0  0  0  0  0  0  0  0  0  0
   -1.7323   -2.9550    1.8907 C   0  0  0  0  0  0  0  0  0  0  0  0
   -2.4284   -3.5909    1.0959 O   0  0  0  0  0  0  0  0  0  0  0  0
   -0.7312   -3.6330    2.8111 C   0  0  0  0  0  0  0  0  0  0  0  0
   -1.2217   -1.1256    2.7000 H   0  0  0  0  0  0  0  0  0  0  0  0
   -5.3902   -1.3883   -2.4272 O   0  0  0  0  0  0  0  0  0  0  0  0
   -5.1543   -2.7907   -2.2173 C   0  0  0  0  0  0  0  0  0  0  0  0
    1.6838   -0.9977   -2.7076 C   0  0  0  0  0  0  0  0  0  0  0  0
    2.8444    1.4648    0.8569 C   0  0  0  0  0  0  0  0  0  0  0  0
    3.2124    2.1226   -0.4918 C   0  0  0  0  0  0  0  0  0  0  0  0
    4.4335    3.0686   -0.3979 C   0  0  0  0  0  0  0  0  0  0  0  0
    5.5844    2.4584    0.4219 C   0  0  0  0  0  0  0  0  0  0  0  0
    5.8214    0.9972    0.1173 C   0  0  0  0  0  0  0  0  0  0  0  0
    4.8888    0.0308    0.5629 C   0  0  0  0  0  0  0  0  0  0  0  0
    3.6607    0.4316    1.3209 C   0  0  0  0  0  0  0  0  0  0  0  0
    3.4292   -0.2935    2.5330 C   0  0  0  0  0  0  0  0  0  0  0  0
    1.7028    2.0030    1.5168 C   0  0  0  0  0  0  0  0  0  0  0  0
    0.9195    1.5409    2.5494 C   0  0  0  0  0  0  0  0  0  0  0  0
    1.0405    0.2579    3.2714 C   0  0  0  0  0  0  0  0  0  0  0  0
    2.3312   -0.3808    3.3453 C   0  0  0  0  0  0  0  0  0  0  0  0
    0.0614   -0.2055    3.8945 O   0  0  0  0  0  0  0  0  0  0  0  0
   -0.1560    2.2281    2.9978 O   0  0  0  0  0  0  0  0  0  0  0  0
    5.1666   -1.3314    0.3102 C   0  0  0  0  0  0  0  0  0  0  0  0
    6.3027   -1.7202   -0.4173 C   0  0  0  0  0  0  0  0  0  0  0  0
    7.1987   -0.7448   -0.8785 C   0  0  0  0  0  0  0  0  0  0  0  0
    6.9511    0.5996   -0.5994 C   0  0  0  0  0  0  0  0  0  0  0  0
    6.5200   -3.0542   -0.6815 O   0  0  0  0  0  0  0  0  0  0  0  0
    8.3582   -1.0875   -1.5307 O   0  0  0  0  0  0  0  0  0  0  0  0
    7.3019   -3.7249    0.3189 C   0  0  0  0  0  0  0  0  0  0  0  0
    8.1898   -1.6477   -2.8421 C   0  0  0  0  0  0  0  0  0  0  0  0
    2.0977    2.7483   -1.2175 N   0  0  0  0  0  0  0  0  0  0  0  0
    1.6314    4.0191   -1.0614 C   0  0  0  0  0  0  0  0  0  0  0  0
    1.9686    4.7652   -0.1345 O   0  0  0  0  0  0  0  0  0  0  0  0
    0.6470    4.4906   -2.1204 C   0  0  0  0  0  0  0  0  0  0  0  0
    1.6655    2.1887   -1.9519 H   0  0  0  0  0  0  0  0  0  0  0  0
    4.3754   -2.3237    0.8430 O   0  0  0  0  0  0  0  0  0  0  0  0
    3.4130   -2.9098   -0.0438 C   0  0  0  0  0  0  0  0  0  0  0  0
   -0.4364    3.5337    2.4881 C   0  0  0  0  0  0  0  0  0  0  0  0
   -3.6514   -1.4664    1.1374 H   0  0  0  0  0  0  0  0  0  0  0  0
   -2.3176    0.9093    2.5217 H   0  0  0  0  0  0  0  0  0  0  0  0
   -3.7092   -0.0406    3.0441 H   0  0  0  0  0  0  0  0  0  0  0  0
   -3.5453    2.0362    0.8103 H   0  0  0  0  0  0  0  0  0  0  0  0
   -4.6194    2.0192    2.2026 H   0  0  0  0  0  0  0  0  0  0  0  0
   -4.0841    0.7662   -2.8511 H   0  0  0  0  0  0  0  0  0  0  0  0
   -0.3818   -1.0156    0.2898 H   0  0  0  0  0  0  0  0  0  0  0  0
   -2.1637    1.3559   -3.9755 H   0  0  0  0  0  0  0  0  0  0  0  0
   -6.8250    1.2248    1.8922 H   0  0  0  0  0  0  0  0  0  0  0  0
   -9.3066   -1.5082   -3.1587 H   0  0  0  0  0  0  0  0  0  0  0  0
   -7.8477   -0.5145   -3.4402 H   0  0  0  0  0  0  0  0  0  0  0  0
   -9.1578    0.0912   -2.3765 H   0  0  0  0  0  0  0  0  0  0  0  0
  -10.3634    0.4708    1.7360 H   0  0  0  0  0  0  0  0  0  0  0  0
   -8.8221    0.2485    2.6097 H   0  0  0  0  0  0  0  0  0  0  0  0
   -9.0909    1.7189    1.6244 H   0  0  0  0  0  0  0  0  0  0  0  0
   -0.0109   -4.1919    2.2049 H   0  0  0  0  0  0  0  0  0  0  0  0
   -0.1949   -2.9274    3.4508 H   0  0  0  0  0  0  0  0  0  0  0  0
   -1.2614   -4.3575    3.4379 H   0  0  0  0  0  0  0  0  0  0  0  0
   -6.0717   -3.2915   -1.8916 H   0  0  0  0  0  0  0  0  0  0  0  0
   -4.8361   -3.1936   -3.1810 H   0  0  0  0  0  0  0  0  0  0  0  0
   -4.3629   -2.9462   -1.4739 H   0  0  0  0  0  0  0  0  0  0  0  0
    1.1498   -1.9053   -3.0098 H   0  0  0  0  0  0  0  0  0  0  0  0
    2.7106   -1.2489   -2.4428 H   0  0  0  0  0  0  0  0  0  0  0  0
    1.6682   -0.2630   -3.5121 H   0  0  0  0  0  0  0  0  0  0  0  0
    3.5132    1.2926   -1.1374 H   0  0  0  0  0  0  0  0  0  0  0  0
    4.7635    3.2700   -1.4247 H   0  0  0  0  0  0  0  0  0  0  0  0
    4.1323    4.0190    0.0450 H   0  0  0  0  0  0  0  0  0  0  0  0
    5.3551    2.5688    1.4890 H   0  0  0  0  0  0  0  0  0  0  0  0
    6.4986    3.0312    0.2354 H   0  0  0  0  0  0  0  0  0  0  0  0
    4.2501   -0.9392    2.8258 H   0  0  0  0  0  0  0  0  0  0  0  0
    1.3692    2.9345    1.0815 H   0  0  0  0  0  0  0  0  0  0  0  0
    2.3884   -1.0942    4.1648 H   0  0  0  0  0  0  0  0  0  0  0  0
    7.6718    1.3368   -0.9415 H   0  0  0  0  0  0  0  0  0  0  0  0
    8.2931   -3.2665    0.4087 H   0  0  0  0  0  0  0  0  0  0  0  0
    6.7917   -3.7016    1.2880 H   0  0  0  0  0  0  0  0  0  0  0  0
    7.4057   -4.7591   -0.0161 H   0  0  0  0  0  0  0  0  0  0  0  0
    9.1961   -1.8511   -3.2140 H   0  0  0  0  0  0  0  0  0  0  0  0
    7.6131   -2.5758   -2.8051 H   0  0  0  0  0  0  0  0  0  0  0  0
    7.6948   -0.9285   -3.5064 H   0  0  0  0  0  0  0  0  0  0  0  0
   -0.2063    4.9615   -1.6232 H   0  0  0  0  0  0  0  0  0  0  0  0
    0.2994    3.6925   -2.7793 H   0  0  0  0  0  0  0  0  0  0  0  0
    1.1378    5.2626   -2.7243 H   0  0  0  0  0  0  0  0  0  0  0  0
    3.8928   -3.2669   -0.9607 H   0  0  0  0  0  0  0  0  0  0  0  0
    2.6225   -2.1903   -0.2821 H   0  0  0  0  0  0  0  0  0  0  0  0
    2.9817   -3.7569    0.4942 H   0  0  0  0  0  0  0  0  0  0  0  0
   -0.7287    3.4904    1.4332 H   0  0  0  0  0  0  0  0  0  0  0  0
   -1.2708    3.9029    3.0849 H   0  0  0  0  0  0  0  0  0  0  0  0
    0.4260    4.1991    2.6004 H   0  0  0  0  0  0  0  0  0  0  0  0
  1  2  1  0  0  0  0
  1  7  4  0  0  0  0
  1  9  4  0  0  0  0
  2  3  1  0  0  0  0
  2 23  1  0  0  0  0
  2 61  1  0  0  0  0
  3  4  1  0  0  0  0
  3 62  1  0  0  0  0
  3 63  1  0  0  0  0
  4  5  1  0  0  0  0
  4 64  1  0  0  0  0
  4 65  1  0  0  0  0
  5  6  4  0  0  0  0
  5 18  4  0  0  0  0
  6  7  1  0  0  0  0
  6 15  4  0  0  0  0
  7  8  4  0  0  0  0
  8 12  2  0  0  0  0
  8 66  1  0  0  0  0
  9 10  2  0  0  0  0
  9 67  1  0  0  0  0
 10 11  1  0  0  0  0
 10 14  1  0  0  0  0
 11 12  4  0  0  0  0
 11 13  2  0  0  0  0
 12 68  1  0  0  0  0
 14 30  1  0  0  0  0
 15 16  4  0  0  0  0
 15 28  1  0  0  0  0
 16 17  4  0  0  0  0
 16 19  1  0  0  0  0
 17 18  4  0  0  0  0
 17 20  1  0  0  0  0
 18 69  1  0  0  0  0
 19 21  1  0  0  0  0
 20 22  1  0  0  0  0
 21 70  1  0  0  0  0
 21 71  1  0  0  0  0
 21 72  1  0  0  0  0
 22 73  1  0  0  0  0
 22 74  1  0  0  0  0
 22 75  1  0  0  0  0
 23 24  4  0  0  0  0
 23 27  1  0  0  0  0
 24 25  2  0  0  0  0
 24 26  1  0  0  0  0
 26 76  1  0  0  0  0
 26 77  1  0  0  0  0
 26 78  1  0  0  0  0
 28 29  1  0  0  0  0
 29 79  1  0  0  0  0
 29 80  1  0  0  0  0
 29 81  1  0  0  0  0
 30 82  1  0  0  0  0
 30 83  1  0  0  0  0
 30 84  1  0  0  0  0
 31 32  1  0  0  0  0
 31 37  4  0  0  0  0
 31 39  4  0  0  0  0
 32 33  1  0  0  0  0
 32 53  1  0  0  0  0
 32 85  1  0  0  0  0
 33 34  1  0  0  0  0
 33 86  1  0  0  0  0
 33 87  1  0  0  0  0
 34 35  1  0  0  0  0
 34 88  1  0  0  0  0
 34 89  1  0  0  0  0
 35 36  4  0  0  0  0
 35 48  4  0  0  0  0
 36 37  1  0  0  0  0
 36 45  4  0  0  0  0
 37 38  4  0  0  0  0
 38 42  2  0  0  0  0
 38 90  1  0  0  0  0
 39 40  2  0  0  0  0
 39 91  1  0  0  0  0
 40 41  1  0  0  0  0
 40 44  1  0  0  0  0
 41 42  4  0  0  0  0
 41 43  2  0  0  0  0
 42 92  1  0  0  0  0
 44 60  1  0  0  0  0
 45 46  4  0  0  0  0
 45 58  1  0  0  0  0
 46 47  4  0  0  0  0
 46 49  1  0  0  0  0
 47 48  4  0  0  0  0
 47 50  1  0  0  0  0
 48 93  1  0  0  0  0
 49 51  1  0  0  0  0
 50 52  1  0  0  0  0
 51 94  1  0  0  0  0
 51 95  1  0  0  0  0
 51 96  1  0  0  0  0
 52 97  1  0  0  0  0
 52 98  1  0  0  0  0
 52 99  1  0  0  0  0
 53 54  4  0  0  0  0
 53 57  1  0  0  0  0
 54 55  2  0  0  0  0
 54 56  1  0  0  0  0
 56100  1  0  0  0  0
 56101  1  0  0  0  0
 56102  1  0  0  0  0
 58 59  1  0  0  0  0
 59103  1  0  0  0  0
 59104  1  0  0  0  0
 59105  1  0  0  0  0
 60106  1  0  0  0  0
 60107  1  0  0  0  0
 60108  1  0  0  0  0
M  END
