# Supplementary material for: Deconstruction of Desacetamidocolchicine’s B Ring Reveals a Class 3 Atropisomeric AC Ring with Tubulin Binding Properties
Source: J Org Chem. 2025 May 27;90(22):7246–58. doi: 10.1021/acs.joc.5c00284 (PMC12150326; doi:10.1021/acs.joc.5c00284)
Supplement: Supplementary file 3 [file jo5c00284_si_003.zip › VCD Reports/Conformer-MOL-files/Colchicine/Monomer/Colchicine-C4.mol]

110 108.964 0.000

Created by GaussView 6.0.16
 54 56  0  0  0  0  0  0  0  0  0    0
    1.4282    0.6175   -0.4364 C   0  0  0  0  0  0  0  0  0  0  0  0
    0.6824    1.9665   -0.4847 C   0  0  0  0  0  0  0  0  0  0  0  0
    0.1898    2.2875   -1.9119 C   0  0  0  0  0  0  0  0  0  0  0  0
   -0.5148    1.0868   -2.5838 C   0  0  0  0  0  0  0  0  0  0  0  0
   -1.4483    0.3768   -1.6282 C   0  0  0  0  0  0  0  0  0  0  0  0
   -0.9031   -0.3678   -0.5564 C   0  0  0  0  0  0  0  0  0  0  0  0
    0.5798   -0.5510   -0.4349 C   0  0  0  0  0  0  0  0  0  0  0  0
    1.0365   -1.8488   -0.3416 C   0  0  0  0  0  0  0  0  0  0  0  0
    2.7973    0.6566   -0.4223 C   0  0  0  0  0  0  0  0  0  0  0  0
    3.8609   -0.3334   -0.3979 C   0  0  0  0  0  0  0  0  0  0  0  0
    3.5750   -1.7832   -0.2549 C   0  0  0  0  0  0  0  0  0  0  0  0
    2.3426   -2.3920   -0.2363 C   0  0  0  0  0  0  0  0  0  0  0  0
    4.7281   -2.4725   -0.1529 O   0  0  0  0  0  0  0  0  0  0  0  0
    5.0415    0.0418   -0.4697 O   0  0  0  0  0  0  0  0  0  0  0  0
    4.7043   -3.8893    0.0174 C   0  0  0  0  0  0  0  0  0  0  0  0
   -1.7841   -0.9421    0.3804 C   0  0  0  0  0  0  0  0  0  0  0  0
   -3.1768   -0.8117    0.2454 C   0  0  0  0  0  0  0  0  0  0  0  0
   -3.7017   -0.0934   -0.8386 C   0  0  0  0  0  0  0  0  0  0  0  0
   -2.8316    0.5030   -1.7540 C   0  0  0  0  0  0  0  0  0  0  0  0
   -4.0203   -1.3481    1.1918 O   0  0  0  0  0  0  0  0  0  0  0  0
   -5.0560   -0.0022   -1.0520 O   0  0  0  0  0  0  0  0  0  0  0  0
   -4.2496   -2.7581    1.0488 C   0  0  0  0  0  0  0  0  0  0  0  0
   -5.7809    0.7932   -0.1021 C   0  0  0  0  0  0  0  0  0  0  0  0
    1.4315    3.0933    0.0423 N   0  0  0  0  0  0  0  0  0  0  0  0
    1.4716    3.3694    1.3787 C   0  0  0  0  0  0  0  0  0  0  0  0
    0.8849    2.6770    2.2107 O   0  0  0  0  0  0  0  0  0  0  0  0
    2.2947    4.5813    1.7784 C   0  0  0  0  0  0  0  0  0  0  0  0
   -1.2972   -1.6653    1.4474 O   0  0  0  0  0  0  0  0  0  0  0  0
   -1.1819   -0.9020    2.6600 C   0  0  0  0  0  0  0  0  0  0  0  0
   -0.1888    1.8655    0.1663 H   0  0  0  0  0  0  0  0  0  0  0  0
    1.0396    2.5971   -2.5350 H   0  0  0  0  0  0  0  0  0  0  0  0
   -0.4972    3.1395   -1.8463 H   0  0  0  0  0  0  0  0  0  0  0  0
   -1.0665    1.4406   -3.4604 H   0  0  0  0  0  0  0  0  0  0  0  0
    0.2447    0.3852   -2.9492 H   0  0  0  0  0  0  0  0  0  0  0  0
    0.2612   -2.6084   -0.3422 H   0  0  0  0  0  0  0  0  0  0  0  0
    3.2374    1.6503   -0.4261 H   0  0  0  0  0  0  0  0  0  0  0  0
    2.3464   -3.4731   -0.1483 H   0  0  0  0  0  0  0  0  0  0  0  0
    5.7495   -4.1895    0.0957 H   0  0  0  0  0  0  0  0  0  0  0  0
    4.2435   -4.3852   -0.8445 H   0  0  0  0  0  0  0  0  0  0  0  0
    4.1708   -4.1694    0.9328 H   0  0  0  0  0  0  0  0  0  0  0  0
   -3.2603    1.0645   -2.5793 H   0  0  0  0  0  0  0  0  0  0  0  0
   -4.9364   -3.0379    1.8503 H   0  0  0  0  0  0  0  0  0  0  0  0
   -3.3138   -3.3162    1.1538 H   0  0  0  0  0  0  0  0  0  0  0  0
   -4.7093   -2.9795    0.0784 H   0  0  0  0  0  0  0  0  0  0  0  0
   -6.8238    0.7730   -0.4256 H   0  0  0  0  0  0  0  0  0  0  0  0
   -5.4177    1.8286   -0.1093 H   0  0  0  0  0  0  0  0  0  0  0  0
   -5.6971    0.3787    0.9061 H   0  0  0  0  0  0  0  0  0  0  0  0
    1.7006    5.2050    2.4522 H   0  0  0  0  0  0  0  0  0  0  0  0
    3.1761    4.2430    2.3337 H   0  0  0  0  0  0  0  0  0  0  0  0
    2.6266    5.1845    0.9288 H   0  0  0  0  0  0  0  0  0  0  0  0
   -2.1660   -0.5573    2.9949 H   0  0  0  0  0  0  0  0  0  0  0  0
   -0.5169   -0.0417    2.5173 H   0  0  0  0  0  0  0  0  0  0  0  0
   -0.7549   -1.5764    3.4051 H   0  0  0  0  0  0  0  0  0  0  0  0
    1.9407    3.6862   -0.5986 H   0  0  0  0  0  0  0  0  0  0  0  0
  1  2  1  0  0  0  0
  1  7  4  0  0  0  0
  1  9  2  0  0  0  0
  2  3  1  0  0  0  0
  2 24  1  0  0  0  0
  2 30  1  0  0  0  0
  3  4  1  0  0  0  0
  3 31  1  0  0  0  0
  3 32  1  0  0  0  0
  4  5  1  0  0  0  0
  4 33  1  0  0  0  0
  4 34  1  0  0  0  0
  5  6  4  0  0  0  0
  5 19  4  0  0  0  0
  6  7  1  0  0  0  0
  6 16  4  0  0  0  0
  7  8  2  0  0  0  0
  8 12  4  0  0  0  0
  8 35  1  0  0  0  0
  9 10  1  0  0  0  0
  9 36  1  0  0  0  0
 10 11  1  0  0  0  0
 10 14  2  0  0  0  0
 11 12  2  0  0  0  0
 11 13  1  0  0  0  0
 12 37  1  0  0  0  0
 13 15  1  0  0  0  0
 15 38  1  0  0  0  0
 15 39  1  0  0  0  0
 15 40  1  0  0  0  0
 16 17  4  0  0  0  0
 16 28  1  0  0  0  0
 17 18  4  0  0  0  0
 17 20  1  0  0  0  0
 18 19  4  0  0  0  0
 18 21  1  0  0  0  0
 19 41  1  0  0  0  0
 20 22  1  0  0  0  0
 21 23  1  0  0  0  0
 22 42  1  0  0  0  0
 22 43  1  0  0  0  0
 22 44  1  0  0  0  0
 23 45  1  0  0  0  0
 23 46  1  0  0  0  0
 23 47  1  0  0  0  0
 24 25  4  0  0  0  0
 24 54  1  0  0  0  0
 25 26  2  0  0  0  0
 25 27  1  0  0  0  0
 27 48  1  0  0  0  0
 27 49  1  0  0  0  0
 27 50  1  0  0  0  0
 28 29  1  0  0  0  0
 29 51  1  0  0  0  0
 29 52  1  0  0  0  0
 29 53  1  0  0  0  0
M  END
