# Supplementary material for: Deconstruction of Desacetamidocolchicine’s B Ring Reveals a Class 3 Atropisomeric AC Ring with Tubulin Binding Properties
Source: J Org Chem. 2025 May 27;90(22):7246–58. doi: 10.1021/acs.joc.5c00284 (PMC12150326; doi:10.1021/acs.joc.5c00284)
Supplement: Supplementary file 3 [file jo5c00284_si_003.zip › VCD Reports/Conformer-MOL-files/Colchicine/Monomer/Colchicine-C1.mol]

129 109.377 0.000

Created by GaussView 6.0.16
 54 56  0  0  0  0  0  0  0  0  0    0
    1.4115    0.6187   -0.4273 C   0  0  0  0  0  0  0  0  0  0  0  0
    0.6773    1.9744   -0.3885 C   0  0  0  0  0  0  0  0  0  0  0  0
    0.0936    2.3403   -1.7697 C   0  0  0  0  0  0  0  0  0  0  0  0
   -0.6593    1.1625   -2.4284 C   0  0  0  0  0  0  0  0  0  0  0  0
   -1.5367    0.4305   -1.4362 C   0  0  0  0  0  0  0  0  0  0  0  0
   -0.9313   -0.3469   -0.4266 C   0  0  0  0  0  0  0  0  0  0  0  0
    0.5535   -0.5432   -0.3993 C   0  0  0  0  0  0  0  0  0  0  0  0
    1.0066   -1.8455   -0.3562 C   0  0  0  0  0  0  0  0  0  0  0  0
    2.7788    0.6476   -0.5069 C   0  0  0  0  0  0  0  0  0  0  0  0
    3.8327   -0.3502   -0.5806 C   0  0  0  0  0  0  0  0  0  0  0  0
    3.5463   -1.7982   -0.4283 C   0  0  0  0  0  0  0  0  0  0  0  0
    2.3128   -2.3981   -0.3365 C   0  0  0  0  0  0  0  0  0  0  0  0
    4.6986   -2.4970   -0.4057 O   0  0  0  0  0  0  0  0  0  0  0  0
    5.0075    0.0174   -0.7398 O   0  0  0  0  0  0  0  0  0  0  0  0
    4.6742   -3.9138   -0.2368 C   0  0  0  0  0  0  0  0  0  0  0  0
   -1.7657   -0.9441    0.5424 C   0  0  0  0  0  0  0  0  0  0  0  0
   -3.1561   -0.7929    0.4986 C   0  0  0  0  0  0  0  0  0  0  0  0
   -3.7478   -0.0480   -0.5391 C   0  0  0  0  0  0  0  0  0  0  0  0
   -2.9270    0.5695   -1.4887 C   0  0  0  0  0  0  0  0  0  0  0  0
   -3.9422   -1.3249    1.4943 O   0  0  0  0  0  0  0  0  0  0  0  0
   -5.1069    0.0185   -0.5202 O   0  0  0  0  0  0  0  0  0  0  0  0
   -4.3334   -2.6853    1.2692 C   0  0  0  0  0  0  0  0  0  0  0  0
   -5.7566    0.7715   -1.5409 C   0  0  0  0  0  0  0  0  0  0  0  0
    1.4707    3.0803    0.1182 N   0  0  0  0  0  0  0  0  0  0  0  0
    1.5945    3.3252    1.4556 C   0  0  0  0  0  0  0  0  0  0  0  0
    1.0509    2.6206    2.3063 O   0  0  0  0  0  0  0  0  0  0  0  0
    2.4532    4.5199    1.8319 C   0  0  0  0  0  0  0  0  0  0  0  0
   -1.2256   -1.7027    1.5574 O   0  0  0  0  0  0  0  0  0  0  0  0
   -1.0344   -0.9802    2.7846 C   0  0  0  0  0  0  0  0  0  0  0  0
   -0.1493    1.8615    0.3163 H   0  0  0  0  0  0  0  0  0  0  0  0
   -0.5824    3.1928   -1.6341 H   0  0  0  0  0  0  0  0  0  0  0  0
    0.9023    2.6656   -2.4382 H   0  0  0  0  0  0  0  0  0  0  0  0
    0.0719    0.4672   -2.8577 H   0  0  0  0  0  0  0  0  0  0  0  0
   -1.2601    1.5429   -3.2606 H   0  0  0  0  0  0  0  0  0  0  0  0
    0.2273   -2.6001   -0.3238 H   0  0  0  0  0  0  0  0  0  0  0  0
    3.2265    1.6378   -0.5185 H   0  0  0  0  0  0  0  0  0  0  0  0
    2.3141   -3.4802   -0.2605 H   0  0  0  0  0  0  0  0  0  0  0  0
    5.7199   -4.2224   -0.2227 H   0  0  0  0  0  0  0  0  0  0  0  0
    4.1949   -4.1922    0.7087 H   0  0  0  0  0  0  0  0  0  0  0  0
    4.1583   -4.4046   -1.0700 H   0  0  0  0  0  0  0  0  0  0  0  0
   -3.3623    1.1643   -2.2838 H   0  0  0  0  0  0  0  0  0  0  0  0
   -4.9296   -2.7743    0.3532 H   0  0  0  0  0  0  0  0  0  0  0  0
   -4.9423   -2.9758    2.1283 H   0  0  0  0  0  0  0  0  0  0  0  0
   -3.4556   -3.3379    1.2044 H   0  0  0  0  0  0  0  0  0  0  0  0
   -6.8247    0.6884   -1.3353 H   0  0  0  0  0  0  0  0  0  0  0  0
   -5.5436    0.3638   -2.5365 H   0  0  0  0  0  0  0  0  0  0  0  0
   -5.4604    1.8270   -1.5089 H   0  0  0  0  0  0  0  0  0  0  0  0
    1.9000    5.1430    2.5404 H   0  0  0  0  0  0  0  0  0  0  0  0
    3.3539    4.1619    2.3418 H   0  0  0  0  0  0  0  0  0  0  0  0
    2.7544    5.1300    0.9758 H   0  0  0  0  0  0  0  0  0  0  0  0
   -1.9952   -0.6453    3.1891 H   0  0  0  0  0  0  0  0  0  0  0  0
   -0.5656   -1.6794    3.4802 H   0  0  0  0  0  0  0  0  0  0  0  0
   -0.3755   -0.1168    2.6310 H   0  0  0  0  0  0  0  0  0  0  0  0
    1.9482    3.6822   -0.5386 H   0  0  0  0  0  0  0  0  0  0  0  0
  1  2  1  0  0  0  0
  1  7  4  0  0  0  0
  1  9  2  0  0  0  0
  2  3  1  0  0  0  0
  2 24  1  0  0  0  0
  2 30  1  0  0  0  0
  3  4  1  0  0  0  0
  3 31  1  0  0  0  0
  3 32  1  0  0  0  0
  4  5  1  0  0  0  0
  4 33  1  0  0  0  0
  4 34  1  0  0  0  0
  5  6  4  0  0  0  0
  5 19  4  0  0  0  0
  6  7  1  0  0  0  0
  6 16  4  0  0  0  0
  7  8  2  0  0  0  0
  8 12  4  0  0  0  0
  8 35  1  0  0  0  0
  9 10  1  0  0  0  0
  9 36  1  0  0  0  0
 10 11  1  0  0  0  0
 10 14  2  0  0  0  0
 11 12  2  0  0  0  0
 11 13  1  0  0  0  0
 12 37  1  0  0  0  0
 13 15  1  0  0  0  0
 15 38  1  0  0  0  0
 15 39  1  0  0  0  0
 15 40  1  0  0  0  0
 16 17  4  0  0  0  0
 16 28  1  0  0  0  0
 17 18  4  0  0  0  0
 17 20  1  0  0  0  0
 18 19  4  0  0  0  0
 18 21  1  0  0  0  0
 19 41  1  0  0  0  0
 20 22  1  0  0  0  0
 21 23  1  0  0  0  0
 22 42  1  0  0  0  0
 22 43  1  0  0  0  0
 22 44  1  0  0  0  0
 23 45  1  0  0  0  0
 23 46  1  0  0  0  0
 23 47  1  0  0  0  0
 24 25  4  0  0  0  0
 24 54  1  0  0  0  0
 25 26  2  0  0  0  0
 25 27  1  0  0  0  0
 27 48  1  0  0  0  0
 27 49  1  0  0  0  0
 27 50  1  0  0  0  0
 28 29  1  0  0  0  0
 29 51  1  0  0  0  0
 29 52  1  0  0  0  0
 29 53  1  0  0  0  0
M  END
