# Supplementary material for: Deconstruction of Desacetamidocolchicine’s B Ring Reveals a Class 3 Atropisomeric AC Ring with Tubulin Binding Properties
Source: J Org Chem. 2025 May 27;90(22):7246–58. doi: 10.1021/acs.joc.5c00284 (PMC12150326; doi:10.1021/acs.joc.5c00284)
Supplement: Supplementary file 3 [file jo5c00284_si_003.zip › VCD Reports/Conformer-MOL-files/Colchicine/Monomer/Colchicine-C3.mol]

59 107.626 0.000

Created by GaussView 6.0.16
 54 56  0  0  0  0  0  0  0  0  0    0
   -1.3917    0.4873    0.3705 C   0  0  0  0  0  0  0  0  0  0  0  0
   -0.6995    1.8630    0.4692 C   0  0  0  0  0  0  0  0  0  0  0  0
   -0.1755    2.1369    1.8951 C   0  0  0  0  0  0  0  0  0  0  0  0
    0.6123    0.9453    2.4858 C   0  0  0  0  0  0  0  0  0  0  0  0
    1.5364    0.3160    1.4662 C   0  0  0  0  0  0  0  0  0  0  0  0
    0.9779   -0.4089    0.3934 C   0  0  0  0  0  0  0  0  0  0  0  0
   -0.4985   -0.6446    0.3179 C   0  0  0  0  0  0  0  0  0  0  0  0
   -0.9104   -1.9605    0.2251 C   0  0  0  0  0  0  0  0  0  0  0  0
   -2.7623    0.4725    0.3314 C   0  0  0  0  0  0  0  0  0  0  0  0
   -3.7874   -0.5496    0.1904 C   0  0  0  0  0  0  0  0  0  0  0  0
   -3.4580   -1.9856    0.2543 C   0  0  0  0  0  0  0  0  0  0  0  0
   -2.1987   -2.5413    0.2167 C   0  0  0  0  0  0  0  0  0  0  0  0
   -4.4598   -2.8970    0.2289 O   0  0  0  0  0  0  0  0  0  0  0  0
   -4.9681   -0.1936    0.0118 O   0  0  0  0  0  0  0  0  0  0  0  0
   -5.7025   -2.6728    0.9222 C   0  0  0  0  0  0  0  0  0  0  0  0
    1.8489   -0.9243   -0.5893 C   0  0  0  0  0  0  0  0  0  0  0  0
    3.2335   -0.7414   -0.5011 C   0  0  0  0  0  0  0  0  0  0  0  0
    3.7796   -0.0474    0.5956 C   0  0  0  0  0  0  0  0  0  0  0  0
    2.9204    0.4876    1.5618 C   0  0  0  0  0  0  0  0  0  0  0  0
    4.0600   -1.1895   -1.5049 O   0  0  0  0  0  0  0  0  0  0  0  0
    5.1361    0.0547    0.6158 O   0  0  0  0  0  0  0  0  0  0  0  0
    4.4351   -2.5683   -1.3878 C   0  0  0  0  0  0  0  0  0  0  0  0
    5.7405    0.7590    1.6972 C   0  0  0  0  0  0  0  0  0  0  0  0
   -1.5045    2.9850    0.0207 N   0  0  0  0  0  0  0  0  0  0  0  0
   -1.5625    3.3520   -1.2936 C   0  0  0  0  0  0  0  0  0  0  0  0
   -0.9494    2.7470   -2.1728 O   0  0  0  0  0  0  0  0  0  0  0  0
   -2.4408    4.5509   -1.6057 C   0  0  0  0  0  0  0  0  0  0  0  0
    1.3491   -1.6314   -1.6603 O   0  0  0  0  0  0  0  0  0  0  0  0
    1.1757   -0.8425   -2.8489 C   0  0  0  0  0  0  0  0  0  0  0  0
    0.1548    1.8301   -0.2106 H   0  0  0  0  0  0  0  0  0  0  0  0
    0.4642    3.0261    1.8495 H   0  0  0  0  0  0  0  0  0  0  0  0
   -1.0179    2.3723    2.5594 H   0  0  0  0  0  0  0  0  0  0  0  0
   -0.0973    0.1934    2.8513 H   0  0  0  0  0  0  0  0  0  0  0  0
    1.1816    1.2899    3.3550 H   0  0  0  0  0  0  0  0  0  0  0  0
   -0.1094   -2.6922    0.1925 H   0  0  0  0  0  0  0  0  0  0  0  0
   -3.2375    1.4500    0.3311 H   0  0  0  0  0  0  0  0  0  0  0  0
   -2.2090   -3.6287    0.1991 H   0  0  0  0  0  0  0  0  0  0  0  0
   -5.5302   -2.1929    1.8898 H   0  0  0  0  0  0  0  0  0  0  0  0
   -6.1141   -3.6722    1.0803 H   0  0  0  0  0  0  0  0  0  0  0  0
   -6.3817   -2.0630    0.3291 H   0  0  0  0  0  0  0  0  0  0  0  0
    3.3209    1.0388    2.4052 H   0  0  0  0  0  0  0  0  0  0  0  0
    5.0902   -2.7805   -2.2358 H   0  0  0  0  0  0  0  0  0  0  0  0
    4.9797   -2.7470   -0.4530 H   0  0  0  0  0  0  0  0  0  0  0  0
    3.5539   -3.2175   -1.4335 H   0  0  0  0  0  0  0  0  0  0  0  0
    6.8151    0.7169    1.5137 H   0  0  0  0  0  0  0  0  0  0  0  0
    5.4158    1.8061    1.7234 H   0  0  0  0  0  0  0  0  0  0  0  0
    5.5158    0.2840    2.6599 H   0  0  0  0  0  0  0  0  0  0  0  0
   -2.7970    5.0761   -0.7151 H   0  0  0  0  0  0  0  0  0  0  0  0
   -3.3076    4.2137   -2.1842 H   0  0  0  0  0  0  0  0  0  0  0  0
   -1.8774    5.2475   -2.2328 H   0  0  0  0  0  0  0  0  0  0  0  0
    0.4960   -0.0018   -2.6636 H   0  0  0  0  0  0  0  0  0  0  0  0
    2.1398   -0.4667   -3.2070 H   0  0  0  0  0  0  0  0  0  0  0  0
    0.7390   -1.5087   -3.5957 H   0  0  0  0  0  0  0  0  0  0  0  0
   -2.0356    3.5103    0.7016 H   0  0  0  0  0  0  0  0  0  0  0  0
  1  2  1  0  0  0  0
  1  7  4  0  0  0  0
  1  9  2  0  0  0  0
  2  3  1  0  0  0  0
  2 24  1  0  0  0  0
  2 30  1  0  0  0  0
  3  4  1  0  0  0  0
  3 31  1  0  0  0  0
  3 32  1  0  0  0  0
  4  5  1  0  0  0  0
  4 33  1  0  0  0  0
  4 34  1  0  0  0  0
  5  6  4  0  0  0  0
  5 19  4  0  0  0  0
  6  7  1  0  0  0  0
  6 16  4  0  0  0  0
  7  8  2  0  0  0  0
  8 12  4  0  0  0  0
  8 35  1  0  0  0  0
  9 10  1  0  0  0  0
  9 36  1  0  0  0  0
 10 11  1  0  0  0  0
 10 14  2  0  0  0  0
 11 12  2  0  0  0  0
 11 13  1  0  0  0  0
 12 37  1  0  0  0  0
 13 15  1  0  0  0  0
 15 38  1  0  0  0  0
 15 39  1  0  0  0  0
 15 40  1  0  0  0  0
 16 17  4  0  0  0  0
 16 28  1  0  0  0  0
 17 18  4  0  0  0  0
 17 20  1  0  0  0  0
 18 19  4  0  0  0  0
 18 21  1  0  0  0  0
 19 41  1  0  0  0  0
 20 22  1  0  0  0  0
 21 23  1  0  0  0  0
 22 42  1  0  0  0  0
 22 43  1  0  0  0  0
 22 44  1  0  0  0  0
 23 45  1  0  0  0  0
 23 46  1  0  0  0  0
 23 47  1  0  0  0  0
 24 25  4  0  0  0  0
 24 54  1  0  0  0  0
 25 26  2  0  0  0  0
 25 27  1  0  0  0  0
 27 48  1  0  0  0  0
 27 49  1  0  0  0  0
 27 50  1  0  0  0  0
 28 29  1  0  0  0  0
 29 51  1  0  0  0  0
 29 52  1  0  0  0  0
 29 53  1  0  0  0  0
M  END
