# Supplementary material for: Deconstruction of Desacetamidocolchicine’s B Ring Reveals a Class 3 Atropisomeric AC Ring with Tubulin Binding Properties
Source: J Org Chem. 2025 May 27;90(22):7246–58. doi: 10.1021/acs.joc.5c00284 (PMC12150326; doi:10.1021/acs.joc.5c00284)
Supplement: Supplementary file 3 [file jo5c00284_si_003.zip › VCD Reports/Conformer-MOL-files/Colchicine/Monomer/Colchicine-C2.mol]

42 107.096 0.000

Created by GaussView 6.0.16
 54 56  0  0  0  0  0  0  0  0  0    0
    1.3698    0.5201   -0.4393 C   0  0  0  0  0  0  0  0  0  0  0  0
    0.6909    1.8984   -0.3149 C   0  0  0  0  0  0  0  0  0  0  0  0
    0.1038    2.3592   -1.6655 C   0  0  0  0  0  0  0  0  0  0  0  0
   -0.6965    1.2431   -2.3736 C   0  0  0  0  0  0  0  0  0  0  0  0
   -1.5892    0.4911   -1.4099 C   0  0  0  0  0  0  0  0  0  0  0  0
   -1.0041   -0.3589   -0.4474 C   0  0  0  0  0  0  0  0  0  0  0  0
    0.4719   -0.6093   -0.4436 C   0  0  0  0  0  0  0  0  0  0  0  0
    0.8834   -1.9290   -0.4440 C   0  0  0  0  0  0  0  0  0  0  0  0
    2.7342    0.5033   -0.5752 C   0  0  0  0  0  0  0  0  0  0  0  0
    3.7330   -0.5309   -0.7908 C   0  0  0  0  0  0  0  0  0  0  0  0
    3.4288   -1.9467   -0.5122 C   0  0  0  0  0  0  0  0  0  0  0  0
    2.1736   -2.5050   -0.4144 C   0  0  0  0  0  0  0  0  0  0  0  0
    4.4372   -2.8496   -0.4703 O   0  0  0  0  0  0  0  0  0  0  0  0
    4.8712   -0.2028   -1.1764 O   0  0  0  0  0  0  0  0  0  0  0  0
    5.7306   -2.5063    0.0612 C   0  0  0  0  0  0  0  0  0  0  0  0
   -1.8518   -0.9728    0.5002 C   0  0  0  0  0  0  0  0  0  0  0  0
   -3.2357   -0.7690    0.4790 C   0  0  0  0  0  0  0  0  0  0  0  0
   -3.8088    0.0462   -0.5157 C   0  0  0  0  0  0  0  0  0  0  0  0
   -2.9741    0.6807   -1.4417 C   0  0  0  0  0  0  0  0  0  0  0  0
   -4.0309   -1.3196    1.4568 O   0  0  0  0  0  0  0  0  0  0  0  0
   -5.1641    0.1598   -0.4800 O   0  0  0  0  0  0  0  0  0  0  0  0
   -4.4829   -2.6485    1.1658 C   0  0  0  0  0  0  0  0  0  0  0  0
   -5.7957    0.9809   -1.4589 C   0  0  0  0  0  0  0  0  0  0  0  0
    1.5382    2.9409    0.2370 N   0  0  0  0  0  0  0  0  0  0  0  0
    1.7080    3.0933    1.5831 C   0  0  0  0  0  0  0  0  0  0  0  0
    1.1681    2.3493    2.4019 O   0  0  0  0  0  0  0  0  0  0  0  0
    2.6148    4.2344    2.0098 C   0  0  0  0  0  0  0  0  0  0  0  0
   -1.3325   -1.7986    1.4724 O   0  0  0  0  0  0  0  0  0  0  0  0
   -1.0868   -1.1391    2.7251 C   0  0  0  0  0  0  0  0  0  0  0  0
   -0.1301    1.7795    0.3955 H   0  0  0  0  0  0  0  0  0  0  0  0
    0.9150    2.6908   -2.3277 H   0  0  0  0  0  0  0  0  0  0  0  0
   -0.5403    3.2261   -1.4760 H   0  0  0  0  0  0  0  0  0  0  0  0
   -1.2927    1.6855   -3.1778 H   0  0  0  0  0  0  0  0  0  0  0  0
    0.0057    0.5465   -2.8471 H   0  0  0  0  0  0  0  0  0  0  0  0
    0.0837   -2.6619   -0.4232 H   0  0  0  0  0  0  0  0  0  0  0  0
    3.2161    1.4780   -0.5869 H   0  0  0  0  0  0  0  0  0  0  0  0
    2.1899   -3.5883   -0.3164 H   0  0  0  0  0  0  0  0  0  0  0  0
    5.6324   -1.9008    0.9672 H   0  0  0  0  0  0  0  0  0  0  0  0
    6.3294   -1.9695   -0.6726 H   0  0  0  0  0  0  0  0  0  0  0  0
    6.1887   -3.4651    0.3129 H   0  0  0  0  0  0  0  0  0  0  0  0
   -3.3943    1.3299   -2.2015 H   0  0  0  0  0  0  0  0  0  0  0  0
   -5.0920   -2.6635    0.2543 H   0  0  0  0  0  0  0  0  0  0  0  0
   -3.6346   -3.3333    1.0555 H   0  0  0  0  0  0  0  0  0  0  0  0
   -5.0943   -2.9579    2.0165 H   0  0  0  0  0  0  0  0  0  0  0  0
   -6.8644    0.9243   -1.2473 H   0  0  0  0  0  0  0  0  0  0  0  0
   -5.6044    0.6125   -2.4740 H   0  0  0  0  0  0  0  0  0  0  0  0
   -5.4634    2.0231   -1.3809 H   0  0  0  0  0  0  0  0  0  0  0  0
    2.1101    4.8139    2.7880 H   0  0  0  0  0  0  0  0  0  0  0  0
    3.5269    3.8167    2.4495 H   0  0  0  0  0  0  0  0  0  0  0  0
    2.8951    4.9015    1.1898 H   0  0  0  0  0  0  0  0  0  0  0  0
   -0.6475   -1.8909    3.3842 H   0  0  0  0  0  0  0  0  0  0  0  0
   -0.3845   -0.3062    2.5975 H   0  0  0  0  0  0  0  0  0  0  0  0
   -2.0232   -0.7711    3.1573 H   0  0  0  0  0  0  0  0  0  0  0  0
    2.0094    3.5748   -0.3936 H   0  0  0  0  0  0  0  0  0  0  0  0
  1  2  1  0  0  0  0
  1  7  4  0  0  0  0
  1  9  2  0  0  0  0
  2  3  1  0  0  0  0
  2 24  1  0  0  0  0
  2 30  1  0  0  0  0
  3  4  1  0  0  0  0
  3 31  1  0  0  0  0
  3 32  1  0  0  0  0
  4  5  1  0  0  0  0
  4 33  1  0  0  0  0
  4 34  1  0  0  0  0
  5  6  4  0  0  0  0
  5 19  4  0  0  0  0
  6  7  1  0  0  0  0
  6 16  4  0  0  0  0
  7  8  2  0  0  0  0
  8 12  4  0  0  0  0
  8 35  1  0  0  0  0
  9 10  1  0  0  0  0
  9 36  1  0  0  0  0
 10 11  1  0  0  0  0
 10 14  2  0  0  0  0
 11 12  2  0  0  0  0
 11 13  1  0  0  0  0
 12 37  1  0  0  0  0
 13 15  1  0  0  0  0
 15 38  1  0  0  0  0
 15 39  1  0  0  0  0
 15 40  1  0  0  0  0
 16 17  4  0  0  0  0
 16 28  1  0  0  0  0
 17 18  4  0  0  0  0
 17 20  1  0  0  0  0
 18 19  4  0  0  0  0
 18 21  1  0  0  0  0
 19 41  1  0  0  0  0
 20 22  1  0  0  0  0
 21 23  1  0  0  0  0
 22 42  1  0  0  0  0
 22 43  1  0  0  0  0
 22 44  1  0  0  0  0
 23 45  1  0  0  0  0
 23 46  1  0  0  0  0
 23 47  1  0  0  0  0
 24 25  4  0  0  0  0
 24 54  1  0  0  0  0
 25 26  2  0  0  0  0
 25 27  1  0  0  0  0
 27 48  1  0  0  0  0
 27 49  1  0  0  0  0
 27 50  1  0  0  0  0
 28 29  1  0  0  0  0
 29 51  1  0  0  0  0
 29 52  1  0  0  0  0
 29 53  1  0  0  0  0
M  END
