# Supplementary material for: Deconstruction of Desacetamidocolchicine’s B Ring Reveals a Class 3 Atropisomeric AC Ring with Tubulin Binding Properties
Source: J Org Chem. 2025 May 27;90(22):7246–58. doi: 10.1021/acs.joc.5c00284 (PMC12150326; doi:10.1021/acs.joc.5c00284)
Supplement: Supplementary file 3 [file jo5c00284_si_003.zip › VCD Reports/Conformer-MOL-files/Colchicine/Dimer/colchicine dimer (pdb).pdb]

HETATM    1  C   UNK     0       3.045   0.700   0.180  0.00  0.00           C  
HETATM    2  C   UNK     0       3.077  -0.797   0.550  0.00  0.00           C  
HETATM    3  C   UNK     0       2.805  -1.688  -0.682  0.00  0.00           C  
HETATM    4  C   UNK     0       3.616  -1.259  -1.924  0.00  0.00           C  
HETATM    5  C   UNK     0       5.049  -0.922  -1.575  0.00  0.00           C  
HETATM    6  C   UNK     0       5.320   0.245  -0.831  0.00  0.00           C  
HETATM    7  C   UNK     0       4.223   1.200  -0.480  0.00  0.00           C  
HETATM    8  C   UNK     0       4.421   2.528  -0.821  0.00  0.00           C  
HETATM    9  C   UNK     0       1.898   1.393   0.483  0.00  0.00           C  
HETATM   10  C   UNK     0       1.431   2.745   0.274  0.00  0.00           C  
HETATM   11  C   UNK     0       2.347   3.824  -0.113  0.00  0.00           C  
HETATM   12  C   UNK     0       3.622   3.671  -0.616  0.00  0.00           C  
HETATM   13  O   UNK     0       1.908   5.106  -0.112  0.00  0.00           O  
HETATM   14  C   UNK     0       1.043   5.600   0.928  0.00  0.00           C  
HETATM   15  C   UNK     0       6.653   0.494  -0.440  0.00  0.00           C  
HETATM   16  C   UNK     0       7.689  -0.377  -0.794  0.00  0.00           C  
HETATM   17  C   UNK     0       7.409  -1.516  -1.574  0.00  0.00           C  
HETATM   18  C   UNK     0       6.087  -1.783  -1.943  0.00  0.00           C  
HETATM   19  O   UNK     0       8.967  -0.153  -0.338  0.00  0.00           O  
HETATM   20  O   UNK     0       8.481  -2.288  -1.898  0.00  0.00           O  
HETATM   21  C   UNK     0       9.753   0.693  -1.187  0.00  0.00           C  
HETATM   22  C   UNK     0       8.253  -3.464  -2.671  0.00  0.00           C  
HETATM   23  N   UNK     0       2.180  -1.171   1.627  0.00  0.00           N  
HETATM   24  O   UNK     0       6.967   1.612   0.300  0.00  0.00           O  
HETATM   25  C   UNK     0       7.021   1.375   1.716  0.00  0.00           C  
HETATM   26  C   UNK     0      -2.976  -0.605   0.227  0.00  0.00           C  
HETATM   27  C   UNK     0      -3.037   0.933   0.341  0.00  0.00           C  
HETATM   28  C   UNK     0      -2.816   1.607  -1.031  0.00  0.00           C  
HETATM   29  C   UNK     0      -3.648   0.959  -2.160  0.00  0.00           C  
HETATM   30  C   UNK     0      -5.064   0.662  -1.716  0.00  0.00           C  
HETATM   31  C   UNK     0      -5.287  -0.365  -0.775  0.00  0.00           C  
HETATM   32  C   UNK     0      -4.158  -1.230  -0.307  0.00  0.00           C  
HETATM   33  C   UNK     0      -4.332  -2.596  -0.430  0.00  0.00           C  
HETATM   34  C   UNK     0      -1.811  -1.216   0.624  0.00  0.00           C  
HETATM   35  C   UNK     0      -1.333  -2.577   0.678  0.00  0.00           C  
HETATM   36  C   UNK     0      -2.200  -3.730   0.360  0.00  0.00           C  
HETATM   37  C   UNK     0      -3.492  -3.690  -0.116  0.00  0.00           C  
HETATM   38  O   UNK     0      -1.546  -4.885   0.586  0.00  0.00           O  
HETATM   39  O   UNK     0      -0.154  -2.809   1.033  0.00  0.00           O  
HETATM   40  C   UNK     0      -2.201  -6.136   0.370  0.00  0.00           C  
HETATM   41  C   UNK     0      -6.601  -0.565  -0.303  0.00  0.00           C  
HETATM   42  C   UNK     0      -7.666   0.216  -0.765  0.00  0.00           C  
HETATM   43  C   UNK     0      -7.436   1.209  -1.737  0.00  0.00           C  
HETATM   44  C   UNK     0      -6.131   1.430  -2.191  0.00  0.00           C  
HETATM   45  O   UNK     0      -8.925   0.056  -0.235  0.00  0.00           O  
HETATM   46  O   UNK     0      -8.533   1.896  -2.152  0.00  0.00           O  
HETATM   47  C   UNK     0      -9.708  -0.958  -0.877  0.00  0.00           C  
HETATM   48  C   UNK     0      -8.355   2.926  -3.121  0.00  0.00           C  
HETATM   49  N   UNK     0      -2.132   1.504   1.319  0.00  0.00           N  
HETATM   50  C   UNK     0       2.533  -0.986   2.928  0.00  0.00           C  
HETATM   51  O   UNK     0       3.583  -0.429   3.263  0.00  0.00           O  
HETATM   52  C   UNK     0       1.537  -1.503   3.953  0.00  0.00           C  
HETATM   53  H   UNK     0       1.319  -1.680   1.405  0.00  0.00           H  
HETATM   54  O   UNK     0       0.217   3.015   0.458  0.00  0.00           O  
HETATM   55  C   UNK     0      -2.466   1.544   2.638  0.00  0.00           C  
HETATM   56  O   UNK     0      -3.508   1.051   3.080  0.00  0.00           O  
HETATM   57  C   UNK     0      -1.458   2.230   3.545  0.00  0.00           C  
HETATM   58  H   UNK     0      -1.273   1.962   1.003  0.00  0.00           H  
HETATM   59  O   UNK     0      -6.869  -1.544   0.628  0.00  0.00           O  
HETATM   60  C   UNK     0      -6.862  -1.069   1.985  0.00  0.00           C  
HETATM   61  H   UNK     0       4.091  -1.000   0.906  0.00  0.00           H  
HETATM   62  H   UNK     0       3.053  -2.720  -0.406  0.00  0.00           H  
HETATM   63  H   UNK     0       1.735  -1.666  -0.922  0.00  0.00           H  
HETATM   64  H   UNK     0       3.134  -0.387  -2.383  0.00  0.00           H  
HETATM   65  H   UNK     0       3.585  -2.063  -2.666  0.00  0.00           H  
HETATM   66  H   UNK     0       5.371   2.745  -1.298  0.00  0.00           H  
HETATM   67  H   UNK     0       1.124   0.799   0.961  0.00  0.00           H  
HETATM   68  H   UNK     0       4.077   4.610  -0.921  0.00  0.00           H  
HETATM   69  H   UNK     0       1.178   6.684   0.909  0.00  0.00           H  
HETATM   70  H   UNK     0       0.004   5.335   0.738  0.00  0.00           H  
HETATM   71  H   UNK     0       1.348   5.213   1.905  0.00  0.00           H  
HETATM   72  H   UNK     0       5.849  -2.666  -2.526  0.00  0.00           H  
HETATM   73  H   UNK     0       9.876   0.246  -2.180  0.00  0.00           H  
HETATM   74  H   UNK     0      10.730   0.786  -0.707  0.00  0.00           H  
HETATM   75  H   UNK     0       9.295   1.685  -1.281  0.00  0.00           H  
HETATM   76  H   UNK     0       7.597  -4.167  -2.144  0.00  0.00           H  
HETATM   77  H   UNK     0       9.235  -3.920  -2.811  0.00  0.00           H  
HETATM   78  H   UNK     0       7.820  -3.224  -3.649  0.00  0.00           H  
HETATM   79  H   UNK     0       6.058   1.002   2.087  0.00  0.00           H  
HETATM   80  H   UNK     0       7.242   2.340   2.178  0.00  0.00           H  
HETATM   81  H   UNK     0       7.814   0.660   1.958  0.00  0.00           H  
HETATM   82  H   UNK     0      -4.048   1.171   0.681  0.00  0.00           H  
HETATM   83  H   UNK     0      -1.752   1.565  -1.296  0.00  0.00           H  
HETATM   84  H   UNK     0      -3.082   2.666  -0.927  0.00  0.00           H  
HETATM   85  H   UNK     0      -3.654   1.625  -3.029  0.00  0.00           H  
HETATM   86  H   UNK     0      -3.159   0.030  -2.477  0.00  0.00           H  
HETATM   87  H   UNK     0      -5.290  -2.899  -0.839  0.00  0.00           H  
HETATM   88  H   UNK     0      -1.050  -0.539   1.002  0.00  0.00           H  
HETATM   89  H   UNK     0      -3.954  -4.651  -0.313  0.00  0.00           H  
HETATM   90  H   UNK     0      -2.480  -6.261  -0.683  0.00  0.00           H  
HETATM   91  H   UNK     0      -3.091  -6.231   1.002  0.00  0.00           H  
HETATM   92  H   UNK     0      -1.471  -6.896   0.648  0.00  0.00           H  
HETATM   93  H   UNK     0      -5.930   2.204  -2.924  0.00  0.00           H  
HETATM   94  H   UNK     0      -9.232  -1.940  -0.779  0.00  0.00           H  
HETATM   95  H   UNK     0     -10.674  -0.968  -0.367  0.00  0.00           H  
HETATM   96  H   UNK     0      -9.859  -0.723  -1.937  0.00  0.00           H  
HETATM   97  H   UNK     0      -9.349   3.335  -3.304  0.00  0.00           H  
HETATM   98  H   UNK     0      -7.698   3.720  -2.744  0.00  0.00           H  
HETATM   99  H   UNK     0      -7.945   2.529  -4.057  0.00  0.00           H  
HETATM  100  H   UNK     0       2.066  -2.138   4.670  0.00  0.00           H  
HETATM  101  H   UNK     0       0.716  -2.067   3.504  0.00  0.00           H  
HETATM  102  H   UNK     0       1.125  -0.654   4.511  0.00  0.00           H  
HETATM  103  H   UNK     0      -1.021   1.486   4.221  0.00  0.00           H  
HETATM  104  H   UNK     0      -0.655   2.723   2.992  0.00  0.00           H  
HETATM  105  H   UNK     0      -1.981   2.966   4.164  0.00  0.00           H  
HETATM  106  H   UNK     0      -7.655  -0.329   2.138  0.00  0.00           H  
HETATM  107  H   UNK     0      -7.048  -1.942   2.615  0.00  0.00           H  
HETATM  108  H   UNK     0      -5.891  -0.630   2.242  0.00  0.00           H  
CONECT    1    2    7    9
CONECT    2    1    3   23   61
CONECT    3    2    4   62   63
CONECT    4    3    5   64   65
CONECT    5    4    6   18
CONECT    6    5    7   15
CONECT    7    1    6    8
CONECT    8    7   12   66
CONECT    9    1   10   67
CONECT   10    9   11   54
CONECT   11   10   12   13
CONECT   12    8   11   68
CONECT   13   11   14
CONECT   14   13   69   70   71
CONECT   15    6   16   24
CONECT   16   15   17   19
CONECT   17   16   18   20
CONECT   18    5   17   72
CONECT   19   16   21
CONECT   20   17   22
CONECT   21   19   73   74   75
CONECT   22   20   76   77   78
CONECT   23    2   50   53
CONECT   24   15   25
CONECT   25   24   79   80   81
CONECT   26   27   32   34
CONECT   27   26   28   49   82
CONECT   28   27   29   83   84
CONECT   29   28   30   85   86
CONECT   30   29   31   44
CONECT   31   30   32   41
CONECT   32   26   31   33
CONECT   33   32   37   87
CONECT   34   26   35   88
CONECT   35   34   36   39
CONECT   36   35   37   38
CONECT   37   33   36   89
CONECT   38   36   40
CONECT   39   35
CONECT   40   38   90   91   92
CONECT   41   31   42   59
CONECT   42   41   43   45
CONECT   43   42   44   46
CONECT   44   30   43   93
CONECT   45   42   47
CONECT   46   43   48
CONECT   47   45   94   95   96
CONECT   48   46   97   98   99
CONECT   49   27   55   58
CONECT   50   23   51   52
CONECT   51   50
CONECT   52   50  100  101  102
CONECT   53   23
CONECT   54   10
CONECT   55   49   56   57
CONECT   56   55
CONECT   57   55  103  104  105
CONECT   58   49
CONECT   59   41   60
CONECT   60   59  106  107  108
CONECT   61    2
CONECT   62    3
CONECT   63    3
CONECT   64    4
CONECT   65    4
CONECT   66    8
CONECT   67    9
CONECT   68   12
CONECT   69   14
CONECT   70   14
CONECT   71   14
CONECT   72   18
CONECT   73   21
CONECT   74   21
CONECT   75   21
CONECT   76   22
CONECT   77   22
CONECT   78   22
CONECT   79   25
CONECT   80   25
CONECT   81   25
CONECT   82   27
CONECT   83   28
CONECT   84   28
CONECT   85   29
CONECT   86   29
CONECT   87   33
CONECT   88   34
CONECT   89   37
CONECT   90   40
CONECT   91   40
CONECT   92   40
CONECT   93   44
CONECT   94   47
CONECT   95   47
CONECT   96   47
CONECT   97   48
CONECT   98   48
CONECT   99   48
CONECT  100   52
CONECT  101   52
CONECT  102   52
CONECT  103   57
CONECT  104   57
CONECT  105   57
CONECT  106   60
CONECT  107   60
CONECT  108   60
END
