# Supplementary material for: Deconstruction of Desacetamidocolchicine’s B Ring Reveals a Class 3 Atropisomeric AC Ring with Tubulin Binding Properties
Source: J Org Chem. 2025 May 27;90(22):7246–58. doi: 10.1021/acs.joc.5c00284 (PMC12150326; doi:10.1021/acs.joc.5c00284)
Supplement: Supplementary file 3 [file jo5c00284_si_003.zip › VCD Reports/Conformer-MOL-files/Colchicine/Dimer/colchicine-dimer-C1.mol]

15 193.288 0.000

Created by GaussView 6.0.16
108112  0  0  0  0  0  0  0  0  0    0
    3.0452    0.6997    0.1796 C   0  0  0  0  0  0  0  0  0  0  0  0
    3.0772   -0.7972    0.5505 C   0  0  0  0  0  0  0  0  0  0  0  0
    2.8047   -1.6880   -0.6815 C   0  0  0  0  0  0  0  0  0  0  0  0
    3.6157   -1.2592   -1.9238 C   0  0  0  0  0  0  0  0  0  0  0  0
    5.0488   -0.9221   -1.5748 C   0  0  0  0  0  0  0  0  0  0  0  0
    5.3197    0.2450   -0.8305 C   0  0  0  0  0  0  0  0  0  0  0  0
    4.2229    1.2004   -0.4796 C   0  0  0  0  0  0  0  0  0  0  0  0
    4.4212    2.5276   -0.8207 C   0  0  0  0  0  0  0  0  0  0  0  0
    1.8979    1.3935    0.4829 C   0  0  0  0  0  0  0  0  0  0  0  0
    1.4314    2.7450    0.2736 C   0  0  0  0  0  0  0  0  0  0  0  0
    2.3471    3.8242   -0.1127 C   0  0  0  0  0  0  0  0  0  0  0  0
    3.6217    3.6710   -0.6163 C   0  0  0  0  0  0  0  0  0  0  0  0
    1.9079    5.1057   -0.1119 O   0  0  0  0  0  0  0  0  0  0  0  0
    1.0429    5.6003    0.9285 C   0  0  0  0  0  0  0  0  0  0  0  0
    6.6534    0.4944   -0.4405 C   0  0  0  0  0  0  0  0  0  0  0  0
    7.6889   -0.3770   -0.7941 C   0  0  0  0  0  0  0  0  0  0  0  0
    7.4092   -1.5159   -1.5738 C   0  0  0  0  0  0  0  0  0  0  0  0
    6.0866   -1.7829   -1.9434 C   0  0  0  0  0  0  0  0  0  0  0  0
    8.9669   -0.1532   -0.3382 O   0  0  0  0  0  0  0  0  0  0  0  0
    8.4806   -2.2881   -1.8984 O   0  0  0  0  0  0  0  0  0  0  0  0
    9.7530    0.6935   -1.1866 C   0  0  0  0  0  0  0  0  0  0  0  0
    8.2535   -3.4645   -2.6708 C   0  0  0  0  0  0  0  0  0  0  0  0
    2.1797   -1.1708    1.6268 N   0  0  0  0  0  0  0  0  0  0  0  0
    6.9674    1.6123    0.2998 O   0  0  0  0  0  0  0  0  0  0  0  0
    7.0207    1.3755    1.7164 C   0  0  0  0  0  0  0  0  0  0  0  0
   -2.9757   -0.6049    0.2271 C   0  0  0  0  0  0  0  0  0  0  0  0
   -3.0369    0.9326    0.3406 C   0  0  0  0  0  0  0  0  0  0  0  0
   -2.8155    1.6070   -1.0314 C   0  0  0  0  0  0  0  0  0  0  0  0
   -3.6485    0.9588   -2.1599 C   0  0  0  0  0  0  0  0  0  0  0  0
   -5.0640    0.6616   -1.7157 C   0  0  0  0  0  0  0  0  0  0  0  0
   -5.2866   -0.3653   -0.7752 C   0  0  0  0  0  0  0  0  0  0  0  0
   -4.1579   -1.2301   -0.3072 C   0  0  0  0  0  0  0  0  0  0  0  0
   -4.3322   -2.5957   -0.4298 C   0  0  0  0  0  0  0  0  0  0  0  0
   -1.8115   -1.2161    0.6243 C   0  0  0  0  0  0  0  0  0  0  0  0
   -1.3334   -2.5772    0.6781 C   0  0  0  0  0  0  0  0  0  0  0  0
   -2.2002   -3.7295    0.3598 C   0  0  0  0  0  0  0  0  0  0  0  0
   -3.4920   -3.6897   -0.1161 C   0  0  0  0  0  0  0  0  0  0  0  0
   -1.5459   -4.8853    0.5855 O   0  0  0  0  0  0  0  0  0  0  0  0
   -0.1543   -2.8091    1.0330 O   0  0  0  0  0  0  0  0  0  0  0  0
   -2.2011   -6.1356    0.3698 C   0  0  0  0  0  0  0  0  0  0  0  0
   -6.6013   -0.5651   -0.3031 C   0  0  0  0  0  0  0  0  0  0  0  0
   -7.6659    0.2160   -0.7650 C   0  0  0  0  0  0  0  0  0  0  0  0
   -7.4355    1.2087   -1.7370 C   0  0  0  0  0  0  0  0  0  0  0  0
   -6.1308    1.4302   -2.1910 C   0  0  0  0  0  0  0  0  0  0  0  0
   -8.9247    0.0556   -0.2347 O   0  0  0  0  0  0  0  0  0  0  0  0
   -8.5334    1.8963   -2.1523 O   0  0  0  0  0  0  0  0  0  0  0  0
   -9.7083   -0.9580   -0.8769 C   0  0  0  0  0  0  0  0  0  0  0  0
   -8.3548    2.9264   -3.1209 C   0  0  0  0  0  0  0  0  0  0  0  0
   -2.1322    1.5044    1.3191 N   0  0  0  0  0  0  0  0  0  0  0  0
    2.5331   -0.9856    2.9282 C   0  0  0  0  0  0  0  0  0  0  0  0
    3.5828   -0.4289    3.2626 O   0  0  0  0  0  0  0  0  0  0  0  0
    1.5374   -1.5028    3.9532 C   0  0  0  0  0  0  0  0  0  0  0  0
    1.3192   -1.6798    1.4051 H   0  0  0  0  0  0  0  0  0  0  0  0
    0.2170    3.0150    0.4576 O   0  0  0  0  0  0  0  0  0  0  0  0
   -2.4661    1.5441    2.6384 C   0  0  0  0  0  0  0  0  0  0  0  0
   -3.5078    1.0507    3.0798 O   0  0  0  0  0  0  0  0  0  0  0  0
   -1.4578    2.2304    3.5452 C   0  0  0  0  0  0  0  0  0  0  0  0
   -1.2730    1.9622    1.0026 H   0  0  0  0  0  0  0  0  0  0  0  0
   -6.8685   -1.5440    0.6285 O   0  0  0  0  0  0  0  0  0  0  0  0
   -6.8624   -1.0694    1.9853 C   0  0  0  0  0  0  0  0  0  0  0  0
    4.0912   -0.9999    0.9057 H   0  0  0  0  0  0  0  0  0  0  0  0
    3.0527   -2.7198   -0.4061 H   0  0  0  0  0  0  0  0  0  0  0  0
    1.7350   -1.6661   -0.9223 H   0  0  0  0  0  0  0  0  0  0  0  0
    3.1339   -0.3874   -2.3833 H   0  0  0  0  0  0  0  0  0  0  0  0
    3.5851   -2.0629   -2.6664 H   0  0  0  0  0  0  0  0  0  0  0  0
    5.3708    2.7447   -1.2983 H   0  0  0  0  0  0  0  0  0  0  0  0
    1.1237    0.7993    0.9614 H   0  0  0  0  0  0  0  0  0  0  0  0
    4.0775    4.6103   -0.9209 H   0  0  0  0  0  0  0  0  0  0  0  0
    1.1780    6.6836    0.9091 H   0  0  0  0  0  0  0  0  0  0  0  0
    0.0041    5.3355    0.7382 H   0  0  0  0  0  0  0  0  0  0  0  0
    1.3484    5.2134    1.9053 H   0  0  0  0  0  0  0  0  0  0  0  0
    5.8489   -2.6659   -2.5258 H   0  0  0  0  0  0  0  0  0  0  0  0
    9.8757    0.2463   -2.1801 H   0  0  0  0  0  0  0  0  0  0  0  0
   10.7299    0.7865   -0.7068 H   0  0  0  0  0  0  0  0  0  0  0  0
    9.2953    1.6847   -1.2809 H   0  0  0  0  0  0  0  0  0  0  0  0
    7.5971   -4.1673   -2.1439 H   0  0  0  0  0  0  0  0  0  0  0  0
    9.2348   -3.9199   -2.8107 H   0  0  0  0  0  0  0  0  0  0  0  0
    7.8199   -3.2239   -3.6490 H   0  0  0  0  0  0  0  0  0  0  0  0
    6.0581    1.0020    2.0867 H   0  0  0  0  0  0  0  0  0  0  0  0
    7.2418    2.3401    2.1782 H   0  0  0  0  0  0  0  0  0  0  0  0
    7.8139    0.6602    1.9577 H   0  0  0  0  0  0  0  0  0  0  0  0
   -4.0479    1.1706    0.6813 H   0  0  0  0  0  0  0  0  0  0  0  0
   -1.7516    1.5649   -1.2955 H   0  0  0  0  0  0  0  0  0  0  0  0
   -3.0816    2.6656   -0.9273 H   0  0  0  0  0  0  0  0  0  0  0  0
   -3.6542    1.6246   -3.0287 H   0  0  0  0  0  0  0  0  0  0  0  0
   -3.1590    0.0300   -2.4774 H   0  0  0  0  0  0  0  0  0  0  0  0
   -5.2904   -2.8995   -0.8387 H   0  0  0  0  0  0  0  0  0  0  0  0
   -1.0500   -0.5390    1.0015 H   0  0  0  0  0  0  0  0  0  0  0  0
   -3.9540   -4.6510   -0.3130 H   0  0  0  0  0  0  0  0  0  0  0  0
   -2.4797   -6.2611   -0.6826 H   0  0  0  0  0  0  0  0  0  0  0  0
   -3.0912   -6.2305    1.0018 H   0  0  0  0  0  0  0  0  0  0  0  0
   -1.4711   -6.8962    0.6477 H   0  0  0  0  0  0  0  0  0  0  0  0
   -5.9302    2.2038   -2.9236 H   0  0  0  0  0  0  0  0  0  0  0  0
   -9.2320   -1.9400   -0.7789 H   0  0  0  0  0  0  0  0  0  0  0  0
  -10.6744   -0.9682   -0.3670 H   0  0  0  0  0  0  0  0  0  0  0  0
   -9.8586   -0.7233   -1.9374 H   0  0  0  0  0  0  0  0  0  0  0  0
   -9.3494    3.3354   -3.3044 H   0  0  0  0  0  0  0  0  0  0  0  0
   -7.6982    3.7198   -2.7439 H   0  0  0  0  0  0  0  0  0  0  0  0
   -7.9451    2.5289   -4.0574 H   0  0  0  0  0  0  0  0  0  0  0  0
    2.0659   -2.1382    4.6704 H   0  0  0  0  0  0  0  0  0  0  0  0
    0.7164   -2.0670    3.5036 H   0  0  0  0  0  0  0  0  0  0  0  0
    1.1255   -0.6544    4.5108 H   0  0  0  0  0  0  0  0  0  0  0  0
   -1.0214    1.4862    4.2207 H   0  0  0  0  0  0  0  0  0  0  0  0
   -0.6546    2.7232    2.9919 H   0  0  0  0  0  0  0  0  0  0  0  0
   -1.9808    2.9658    4.1640 H   0  0  0  0  0  0  0  0  0  0  0  0
   -7.6550   -0.3292    2.1380 H   0  0  0  0  0  0  0  0  0  0  0  0
   -7.0483   -1.9424    2.6145 H   0  0  0  0  0  0  0  0  0  0  0  0
   -5.8907   -0.6300    2.2424 H   0  0  0  0  0  0  0  0  0  0  0  0
  1  2  1  0  0  0  0
  1  7  4  0  0  0  0
  1  9  2  0  0  0  0
  2  3  1  0  0  0  0
  2 23  1  0  0  0  0
  2 61  1  0  0  0  0
  3  4  1  0  0  0  0
  3 62  1  0  0  0  0
  3 63  1  0  0  0  0
  4  5  1  0  0  0  0
  4 64  1  0  0  0  0
  4 65  1  0  0  0  0
  5  6  4  0  0  0  0
  5 18  4  0  0  0  0
  6  7  1  0  0  0  0
  6 15  4  0  0  0  0
  7  8  2  0  0  0  0
  8 12  4  0  0  0  0
  8 66  1  0  0  0  0
  9 10  4  0  0  0  0
  9 67  1  0  0  0  0
 10 11  1  0  0  0  0
 10 54  2  0  0  0  0
 11 12  2  0  0  0  0
 11 13  1  0  0  0  0
 12 68  1  0  0  0  0
 13 14  1  0  0  0  0
 14 69  1  0  0  0  0
 14 70  1  0  0  0  0
 14 71  1  0  0  0  0
 15 16  4  0  0  0  0
 15 24  1  0  0  0  0
 16 17  4  0  0  0  0
 16 19  1  0  0  0  0
 17 18  4  0  0  0  0
 17 20  1  0  0  0  0
 18 72  1  0  0  0  0
 19 21  1  0  0  0  0
 20 22  1  0  0  0  0
 21 73  1  0  0  0  0
 21 74  1  0  0  0  0
 21 75  1  0  0  0  0
 22 76  1  0  0  0  0
 22 77  1  0  0  0  0
 22 78  1  0  0  0  0
 23 50  4  0  0  0  0
 23 53  1  0  0  0  0
 24 25  1  0  0  0  0
 25 79  1  0  0  0  0
 25 80  1  0  0  0  0
 25 81  1  0  0  0  0
 26 27  1  0  0  0  0
 26 32  4  0  0  0  0
 26 34  2  0  0  0  0
 27 28  1  0  0  0  0
 27 49  1  0  0  0  0
 27 82  1  0  0  0  0
 28 29  1  0  0  0  0
 28 83  1  0  0  0  0
 28 84  1  0  0  0  0
 29 30  1  0  0  0  0
 29 85  1  0  0  0  0
 29 86  1  0  0  0  0
 30 31  4  0  0  0  0
 30 44  4  0  0  0  0
 31 32  1  0  0  0  0
 31 41  4  0  0  0  0
 32 33  2  0  0  0  0
 33 37  4  0  0  0  0
 33 87  1  0  0  0  0
 34 35  4  0  0  0  0
 34 88  1  0  0  0  0
 35 36  1  0  0  0  0
 35 39  2  0  0  0  0
 36 37  2  0  0  0  0
 36 38  1  0  0  0  0
 37 89  1  0  0  0  0
 38 40  1  0  0  0  0
 40 90  1  0  0  0  0
 40 91  1  0  0  0  0
 40 92  1  0  0  0  0
 41 42  4  0  0  0  0
 41 59  1  0  0  0  0
 42 43  4  0  0  0  0
 42 45  1  0  0  0  0
 43 44  4  0  0  0  0
 43 46  1  0  0  0  0
 44 93  1  0  0  0  0
 45 47  1  0  0  0  0
 46 48  1  0  0  0  0
 47 94  1  0  0  0  0
 47 95  1  0  0  0  0
 47 96  1  0  0  0  0
 48 97  1  0  0  0  0
 48 98  1  0  0  0  0
 48 99  1  0  0  0  0
 49 55  4  0  0  0  0
 49 58  1  0  0  0  0
 50 51  2  0  0  0  0
 50 52  1  0  0  0  0
 52100  1  0  0  0  0
 52101  1  0  0  0  0
 52102  1  0  0  0  0
 55 56  2  0  0  0  0
 55 57  1  0  0  0  0
 57103  1  0  0  0  0
 57104  1  0  0  0  0
 57105  1  0  0  0  0
 59 60  1  0  0  0  0
 60106  1  0  0  0  0
 60107  1  0  0  0  0
 60108  1  0  0  0  0
M  END
