# Supplementary material for: Deconstruction of Desacetamidocolchicine’s B Ring Reveals a Class 3 Atropisomeric AC Ring with Tubulin Binding Properties
Source: J Org Chem. 2025 May 27;90(22):7246–58. doi: 10.1021/acs.joc.5c00284 (PMC12150326; doi:10.1021/acs.joc.5c00284)
Supplement: Supplementary file 3 [file jo5c00284_si_003.zip › VCD Reports/Conformer-MOL-files/Colchicine/Dimer/colchicine-dimer-C3.mol]

16 194.103 0.000

Created by GaussView 6.0.16
108112  0  0  0  0  0  0  0  0  0    0
   -2.9858   -0.6181    0.2165 C   0  0  0  0  0  0  0  0  0  0  0  0
   -3.0712    0.9198    0.3294 C   0  0  0  0  0  0  0  0  0  0  0  0
   -2.8853    1.5967   -1.0484 C   0  0  0  0  0  0  0  0  0  0  0  0
   -3.7080    0.9319   -2.1720 C   0  0  0  0  0  0  0  0  0  0  0  0
   -5.1131    0.6055   -1.7184 C   0  0  0  0  0  0  0  0  0  0  0  0
   -5.3081   -0.4367   -0.7906 C   0  0  0  0  0  0  0  0  0  0  0  0
   -4.1478   -1.2690   -0.3355 C   0  0  0  0  0  0  0  0  0  0  0  0
   -4.2671   -2.6356   -0.5006 C   0  0  0  0  0  0  0  0  0  0  0  0
   -1.8146   -1.2077    0.6277 C   0  0  0  0  0  0  0  0  0  0  0  0
   -1.3043   -2.5573    0.6866 C   0  0  0  0  0  0  0  0  0  0  0  0
   -2.1247   -3.7271    0.3174 C   0  0  0  0  0  0  0  0  0  0  0  0
   -3.4008   -3.7124   -0.1995 C   0  0  0  0  0  0  0  0  0  0  0  0
   -1.4431   -4.8686    0.5354 O   0  0  0  0  0  0  0  0  0  0  0  0
   -2.0527   -6.1314    0.2671 C   0  0  0  0  0  0  0  0  0  0  0  0
   -6.6174   -0.6808   -0.3123 C   0  0  0  0  0  0  0  0  0  0  0  0
   -7.6969    0.0939   -0.7585 C   0  0  0  0  0  0  0  0  0  0  0  0
   -7.4889    1.1044   -1.7180 C   0  0  0  0  0  0  0  0  0  0  0  0
   -6.1963    1.3538   -2.1868 C   0  0  0  0  0  0  0  0  0  0  0  0
   -8.9657   -0.1309   -0.2706 O   0  0  0  0  0  0  0  0  0  0  0  0
   -8.6013    1.7897   -2.0993 O   0  0  0  0  0  0  0  0  0  0  0  0
   -9.3401    0.7448    0.8032 C   0  0  0  0  0  0  0  0  0  0  0  0
   -8.4488    2.8496   -3.0404 C   0  0  0  0  0  0  0  0  0  0  0  0
   -2.1472    1.5165    1.2756 N   0  0  0  0  0  0  0  0  0  0  0  0
   -6.7879   -1.6219    0.6727 O   0  0  0  0  0  0  0  0  0  0  0  0
   -7.7128   -2.6916    0.4256 C   0  0  0  0  0  0  0  0  0  0  0  0
    3.0615    0.7036    0.1648 C   0  0  0  0  0  0  0  0  0  0  0  0
    3.1070   -0.7775    0.5937 C   0  0  0  0  0  0  0  0  0  0  0  0
    2.8657   -1.7192   -0.6069 C   0  0  0  0  0  0  0  0  0  0  0  0
    3.6858   -1.3238   -1.8541 C   0  0  0  0  0  0  0  0  0  0  0  0
    5.1098   -0.9548   -1.5004 C   0  0  0  0  0  0  0  0  0  0  0  0
    5.3561    0.2417   -0.7953 C   0  0  0  0  0  0  0  0  0  0  0  0
    4.2425    1.1949   -0.4954 C   0  0  0  0  0  0  0  0  0  0  0  0
    4.4285    2.5108   -0.8838 C   0  0  0  0  0  0  0  0  0  0  0  0
    1.9006    1.3925    0.4241 C   0  0  0  0  0  0  0  0  0  0  0  0
    1.4191    2.7284    0.1564 C   0  0  0  0  0  0  0  0  0  0  0  0
    2.3257    3.8044   -0.2595 C   0  0  0  0  0  0  0  0  0  0  0  0
    3.6103    3.6497   -0.7368 C   0  0  0  0  0  0  0  0  0  0  0  0
    1.8694    5.0785   -0.3169 O   0  0  0  0  0  0  0  0  0  0  0  0
    0.1989    2.9881    0.3139 O   0  0  0  0  0  0  0  0  0  0  0  0
    0.9771    5.6018    0.6858 C   0  0  0  0  0  0  0  0  0  0  0  0
    6.6813    0.5228   -0.3983 C   0  0  0  0  0  0  0  0  0  0  0  0
    7.7326   -0.3462   -0.7087 C   0  0  0  0  0  0  0  0  0  0  0  0
    7.4778   -1.5155   -1.4509 C   0  0  0  0  0  0  0  0  0  0  0  0
    6.1634   -1.8137   -1.8263 C   0  0  0  0  0  0  0  0  0  0  0  0
    9.0022   -0.0893   -0.2467 O   0  0  0  0  0  0  0  0  0  0  0  0
    8.5634   -2.2836   -1.7357 O   0  0  0  0  0  0  0  0  0  0  0  0
    9.7847    0.7428   -1.1127 C   0  0  0  0  0  0  0  0  0  0  0  0
    8.3618   -3.4869   -2.4728 C   0  0  0  0  0  0  0  0  0  0  0  0
    2.1979   -1.1212    1.6700 N   0  0  0  0  0  0  0  0  0  0  0  0
   -2.4626    1.6377    2.5957 C   0  0  0  0  0  0  0  0  0  0  0  0
   -3.5073    1.1938    3.0767 O   0  0  0  0  0  0  0  0  0  0  0  0
   -1.4245    2.3490    3.4487 C   0  0  0  0  0  0  0  0  0  0  0  0
   -1.2893    1.9511    0.9259 H   0  0  0  0  0  0  0  0  0  0  0  0
   -0.1322   -2.7622    1.0790 O   0  0  0  0  0  0  0  0  0  0  0  0
    2.5319   -0.8917    2.9693 C   0  0  0  0  0  0  0  0  0  0  0  0
    3.5755   -0.3219    3.3007 O   0  0  0  0  0  0  0  0  0  0  0  0
    1.5231   -1.3788    3.9964 C   0  0  0  0  0  0  0  0  0  0  0  0
    1.3372   -1.6314    1.4526 H   0  0  0  0  0  0  0  0  0  0  0  0
    6.9713    1.6707    0.3051 O   0  0  0  0  0  0  0  0  0  0  0  0
    7.0064    1.4860    1.7300 C   0  0  0  0  0  0  0  0  0  0  0  0
   -4.0766    1.1420    0.6972 H   0  0  0  0  0  0  0  0  0  0  0  0
   -3.1772    2.6479   -0.9403 H   0  0  0  0  0  0  0  0  0  0  0  0
   -1.8228    1.5830   -1.3208 H   0  0  0  0  0  0  0  0  0  0  0  0
   -3.2009    0.0144   -2.4941 H   0  0  0  0  0  0  0  0  0  0  0  0
   -3.7337    1.5985   -3.0399 H   0  0  0  0  0  0  0  0  0  0  0  0
   -5.1993   -2.9608   -0.9519 H   0  0  0  0  0  0  0  0  0  0  0  0
   -1.0744   -0.5159    1.0198 H   0  0  0  0  0  0  0  0  0  0  0  0
   -3.8264   -4.6807   -0.4395 H   0  0  0  0  0  0  0  0  0  0  0  0
   -2.9595   -6.2691    0.8666 H   0  0  0  0  0  0  0  0  0  0  0  0
   -1.3094   -6.8772    0.5500 H   0  0  0  0  0  0  0  0  0  0  0  0
   -2.2931   -6.2381   -0.7968 H   0  0  0  0  0  0  0  0  0  0  0  0
   -6.0166    2.1381   -2.9132 H   0  0  0  0  0  0  0  0  0  0  0  0
  -10.3472    0.4468    1.1032 H   0  0  0  0  0  0  0  0  0  0  0  0
   -9.3511    1.7881    0.4701 H   0  0  0  0  0  0  0  0  0  0  0  0
   -8.6562    0.6346    1.6528 H   0  0  0  0  0  0  0  0  0  0  0  0
   -8.0518    2.4821   -3.9942 H   0  0  0  0  0  0  0  0  0  0  0  0
   -7.7931    3.6381   -2.6520 H   0  0  0  0  0  0  0  0  0  0  0  0
   -9.4503    3.2531   -3.1957 H   0  0  0  0  0  0  0  0  0  0  0  0
   -8.7410   -2.3292    0.3814 H   0  0  0  0  0  0  0  0  0  0  0  0
   -7.5914   -3.3834    1.2617 H   0  0  0  0  0  0  0  0  0  0  0  0
   -7.4687   -3.2095   -0.5103 H   0  0  0  0  0  0  0  0  0  0  0  0
    4.1175   -0.9526    0.9726 H   0  0  0  0  0  0  0  0  0  0  0  0
    1.7990   -1.7249   -0.8618 H   0  0  0  0  0  0  0  0  0  0  0  0
    3.1272   -2.7354   -0.2892 H   0  0  0  0  0  0  0  0  0  0  0  0
    3.6752   -2.1537   -2.5679 H   0  0  0  0  0  0  0  0  0  0  0  0
    3.1976   -0.4758   -2.3497 H   0  0  0  0  0  0  0  0  0  0  0  0
    5.3827    2.7227   -1.3547 H   0  0  0  0  0  0  0  0  0  0  0  0
    1.1264    0.8065    0.9128 H   0  0  0  0  0  0  0  0  0  0  0  0
    4.0581    4.5828   -1.0711 H   0  0  0  0  0  0  0  0  0  0  0  0
    1.2645    5.2547    1.6827 H   0  0  0  0  0  0  0  0  0  0  0  0
   -0.0546    5.3192    0.4829 H   0  0  0  0  0  0  0  0  0  0  0  0
    1.1018    6.6851    0.6288 H   0  0  0  0  0  0  0  0  0  0  0  0
    5.9446   -2.7199   -2.3795 H   0  0  0  0  0  0  0  0  0  0  0  0
    9.3160    1.7254   -1.2380 H   0  0  0  0  0  0  0  0  0  0  0  0
   10.7568    0.8609   -0.6285 H   0  0  0  0  0  0  0  0  0  0  0  0
    9.9203    0.2696   -2.0923 H   0  0  0  0  0  0  0  0  0  0  0  0
    7.9361   -3.2833   -3.4628 H   0  0  0  0  0  0  0  0  0  0  0  0
    9.3509   -3.9324   -2.5873 H   0  0  0  0  0  0  0  0  0  0  0  0
    7.7092   -4.1821   -1.9313 H   0  0  0  0  0  0  0  0  0  0  0  0
   -1.9262    3.1074    4.0569 H   0  0  0  0  0  0  0  0  0  0  0  0
   -0.6345    2.8177    2.8569 H   0  0  0  0  0  0  0  0  0  0  0  0
   -0.9720    1.6254    4.1362 H   0  0  0  0  0  0  0  0  0  0  0  0
    2.0409   -2.0004    4.7334 H   0  0  0  0  0  0  0  0  0  0  0  0
    1.1112   -0.5152    4.5303 H   0  0  0  0  0  0  0  0  0  0  0  0
    0.7031   -1.9489    3.5524 H   0  0  0  0  0  0  0  0  0  0  0  0
    7.8039    0.7891    2.0084 H   0  0  0  0  0  0  0  0  0  0  0  0
    7.2101    2.4691    2.1596 H   0  0  0  0  0  0  0  0  0  0  0  0
    6.0428    1.1149    2.0999 H   0  0  0  0  0  0  0  0  0  0  0  0
  1  2  1  0  0  0  0
  1  7  4  0  0  0  0
  1  9  2  0  0  0  0
  2  3  1  0  0  0  0
  2 23  1  0  0  0  0
  2 61  1  0  0  0  0
  3  4  1  0  0  0  0
  3 62  1  0  0  0  0
  3 63  1  0  0  0  0
  4  5  1  0  0  0  0
  4 64  1  0  0  0  0
  4 65  1  0  0  0  0
  5  6  4  0  0  0  0
  5 18  4  0  0  0  0
  6  7  1  0  0  0  0
  6 15  4  0  0  0  0
  7  8  2  0  0  0  0
  8 12  4  0  0  0  0
  8 66  1  0  0  0  0
  9 10  4  0  0  0  0
  9 67  1  0  0  0  0
 10 11  1  0  0  0  0
 10 54  2  0  0  0  0
 11 12  2  0  0  0  0
 11 13  1  0  0  0  0
 12 68  1  0  0  0  0
 13 14  1  0  0  0  0
 14 69  1  0  0  0  0
 14 70  1  0  0  0  0
 14 71  1  0  0  0  0
 15 16  4  0  0  0  0
 15 24  1  0  0  0  0
 16 17  4  0  0  0  0
 16 19  1  0  0  0  0
 17 18  4  0  0  0  0
 17 20  1  0  0  0  0
 18 72  1  0  0  0  0
 19 21  1  0  0  0  0
 20 22  1  0  0  0  0
 21 73  1  0  0  0  0
 21 74  1  0  0  0  0
 21 75  1  0  0  0  0
 22 76  1  0  0  0  0
 22 77  1  0  0  0  0
 22 78  1  0  0  0  0
 23 50  4  0  0  0  0
 23 53  1  0  0  0  0
 24 25  1  0  0  0  0
 25 79  1  0  0  0  0
 25 80  1  0  0  0  0
 25 81  1  0  0  0  0
 26 27  1  0  0  0  0
 26 32  4  0  0  0  0
 26 34  2  0  0  0  0
 27 28  1  0  0  0  0
 27 49  1  0  0  0  0
 27 82  1  0  0  0  0
 28 29  1  0  0  0  0
 28 83  1  0  0  0  0
 28 84  1  0  0  0  0
 29 30  1  0  0  0  0
 29 85  1  0  0  0  0
 29 86  1  0  0  0  0
 30 31  4  0  0  0  0
 30 44  4  0  0  0  0
 31 32  1  0  0  0  0
 31 41  4  0  0  0  0
 32 33  2  0  0  0  0
 33 37  4  0  0  0  0
 33 87  1  0  0  0  0
 34 35  4  0  0  0  0
 34 88  1  0  0  0  0
 35 36  1  0  0  0  0
 35 39  2  0  0  0  0
 36 37  2  0  0  0  0
 36 38  1  0  0  0  0
 37 89  1  0  0  0  0
 38 40  1  0  0  0  0
 40 90  1  0  0  0  0
 40 91  1  0  0  0  0
 40 92  1  0  0  0  0
 41 42  4  0  0  0  0
 41 59  1  0  0  0  0
 42 43  4  0  0  0  0
 42 45  1  0  0  0  0
 43 44  4  0  0  0  0
 43 46  1  0  0  0  0
 44 93  1  0  0  0  0
 45 47  1  0  0  0  0
 46 48  1  0  0  0  0
 47 94  1  0  0  0  0
 47 95  1  0  0  0  0
 47 96  1  0  0  0  0
 48 97  1  0  0  0  0
 48 98  1  0  0  0  0
 48 99  1  0  0  0  0
 49 55  4  0  0  0  0
 49 58  1  0  0  0  0
 50 51  2  0  0  0  0
 50 52  1  0  0  0  0
 52100  1  0  0  0  0
 52101  1  0  0  0  0
 52102  1  0  0  0  0
 55 56  2  0  0  0  0
 55 57  1  0  0  0  0
 57103  1  0  0  0  0
 57104  1  0  0  0  0
 57105  1  0  0  0  0
 59 60  1  0  0  0  0
 60106  1  0  0  0  0
 60107  1  0  0  0  0
 60108  1  0  0  0  0
M  END
