# Supplementary material for: Deconstruction of Desacetamidocolchicine’s B Ring Reveals a Class 3 Atropisomeric AC Ring with Tubulin Binding Properties
Source: J Org Chem. 2025 May 27;90(22):7246–58. doi: 10.1021/acs.joc.5c00284 (PMC12150326; doi:10.1021/acs.joc.5c00284)
Supplement: Supplementary file 3 [file jo5c00284_si_003.zip › VCD Reports/Conformer-MOL-files/Colchicine/Dimer/colchicine-dimer-C2.mol]

5 194.409 0.000

Created by GaussView 6.0.16
108112  0  0  0  0  0  0  0  0  0    0
    3.0188    0.7164    0.2055 C   0  0  0  0  0  0  0  0  0  0  0  0
    3.0704   -0.7830    0.5640 C   0  0  0  0  0  0  0  0  0  0  0  0
    2.8020   -1.6663   -0.6740 C   0  0  0  0  0  0  0  0  0  0  0  0
    3.6020   -1.2175   -1.9164 C   0  0  0  0  0  0  0  0  0  0  0  0
    5.0328   -0.8668   -1.5711 C   0  0  0  0  0  0  0  0  0  0  0  0
    5.2941    0.2967   -0.8177 C   0  0  0  0  0  0  0  0  0  0  0  0
    4.1883    1.2366   -0.4533 C   0  0  0  0  0  0  0  0  0  0  0  0
    4.3703    2.5692   -0.7819 C   0  0  0  0  0  0  0  0  0  0  0  0
    1.8638    1.3933    0.5172 C   0  0  0  0  0  0  0  0  0  0  0  0
    1.3805    2.7406    0.3198 C   0  0  0  0  0  0  0  0  0  0  0  0
    2.2835    3.8346   -0.0551 C   0  0  0  0  0  0  0  0  0  0  0  0
    3.5586    3.7013   -0.5631 C   0  0  0  0  0  0  0  0  0  0  0  0
    1.8301    5.1110   -0.0389 O   0  0  0  0  0  0  0  0  0  0  0  0
    0.9593    5.5833    1.0071 C   0  0  0  0  0  0  0  0  0  0  0  0
    6.6267    0.5575   -0.4316 C   0  0  0  0  0  0  0  0  0  0  0  0
    7.6703   -0.2989   -0.7978 C   0  0  0  0  0  0  0  0  0  0  0  0
    7.3998   -1.4338   -1.5865 C   0  0  0  0  0  0  0  0  0  0  0  0
    6.0785   -1.7125   -1.9523 C   0  0  0  0  0  0  0  0  0  0  0  0
    8.9478   -0.0646   -0.3458 O   0  0  0  0  0  0  0  0  0  0  0  0
    8.4784   -2.1907   -1.9233 O   0  0  0  0  0  0  0  0  0  0  0  0
    9.7204    0.7975   -1.1911 C   0  0  0  0  0  0  0  0  0  0  0  0
    8.2606   -3.3634   -2.7039 C   0  0  0  0  0  0  0  0  0  0  0  0
    2.1829   -1.1757    1.6418 N   0  0  0  0  0  0  0  0  0  0  0  0
    6.9316    1.6720    0.3177 O   0  0  0  0  0  0  0  0  0  0  0  0
    6.9929    1.4227    1.7319 C   0  0  0  0  0  0  0  0  0  0  0  0
   -2.9648   -0.6864    0.2035 C   0  0  0  0  0  0  0  0  0  0  0  0
   -3.0495    0.8499    0.3170 C   0  0  0  0  0  0  0  0  0  0  0  0
   -2.8086    1.5287   -1.0495 C   0  0  0  0  0  0  0  0  0  0  0  0
   -3.6023    0.8653   -2.1969 C   0  0  0  0  0  0  0  0  0  0  0  0
   -5.0238    0.5433   -1.7904 C   0  0  0  0  0  0  0  0  0  0  0  0
   -5.2576   -0.4793   -0.8500 C   0  0  0  0  0  0  0  0  0  0  0  0
   -4.1275   -1.3273   -0.3536 C   0  0  0  0  0  0  0  0  0  0  0  0
   -4.2799   -2.6952   -0.4818 C   0  0  0  0  0  0  0  0  0  0  0  0
   -1.7988   -1.2814    0.6200 C   0  0  0  0  0  0  0  0  0  0  0  0
   -1.3019   -2.6354    0.6795 C   0  0  0  0  0  0  0  0  0  0  0  0
   -2.1478   -3.7996    0.3484 C   0  0  0  0  0  0  0  0  0  0  0  0
   -3.4308   -3.7775   -0.1522 C   0  0  0  0  0  0  0  0  0  0  0  0
   -1.4827   -4.9463    0.5879 O   0  0  0  0  0  0  0  0  0  0  0  0
   -0.1248   -2.8508    1.0512 O   0  0  0  0  0  0  0  0  0  0  0  0
   -2.1177   -6.2055    0.3632 C   0  0  0  0  0  0  0  0  0  0  0  0
   -6.5812   -0.7005   -0.4101 C   0  0  0  0  0  0  0  0  0  0  0  0
   -7.6538    0.0434   -0.9206 C   0  0  0  0  0  0  0  0  0  0  0  0
   -7.4075    1.0195   -1.9097 C   0  0  0  0  0  0  0  0  0  0  0  0
   -6.0938    1.2753   -2.3129 C   0  0  0  0  0  0  0  0  0  0  0  0
   -8.9256   -0.2530   -0.4980 O   0  0  0  0  0  0  0  0  0  0  0  0
   -8.5060    1.6541   -2.4067 O   0  0  0  0  0  0  0  0  0  0  0  0
   -9.6145    0.7827    0.2176 C   0  0  0  0  0  0  0  0  0  0  0  0
   -8.3159    2.6578   -3.4010 C   0  0  0  0  0  0  0  0  0  0  0  0
   -2.1721    1.4325    1.3139 N   0  0  0  0  0  0  0  0  0  0  0  0
    2.5385   -0.9911    2.9426 C   0  0  0  0  0  0  0  0  0  0  0  0
    3.5809   -0.4199    3.2756 O   0  0  0  0  0  0  0  0  0  0  0  0
    1.5543   -1.5274    3.9691 C   0  0  0  0  0  0  0  0  0  0  0  0
    1.3301   -1.6979    1.4211 H   0  0  0  0  0  0  0  0  0  0  0  0
    0.1628    2.9941    0.5053 O   0  0  0  0  0  0  0  0  0  0  0  0
   -2.5257    1.4537    2.6281 C   0  0  0  0  0  0  0  0  0  0  0  0
   -3.5637    0.9353    3.0496 O   0  0  0  0  0  0  0  0  0  0  0  0
   -1.5446    2.1512    3.5558 C   0  0  0  0  0  0  0  0  0  0  0  0
   -1.3169    1.9088    1.0144 H   0  0  0  0  0  0  0  0  0  0  0  0
   -6.8486   -1.6812    0.5186 O   0  0  0  0  0  0  0  0  0  0  0  0
   -6.7405   -1.2500    1.8824 C   0  0  0  0  0  0  0  0  0  0  0  0
    4.0887   -0.9764    0.9120 H   0  0  0  0  0  0  0  0  0  0  0  0
    3.0629   -2.6976   -0.4089 H   0  0  0  0  0  0  0  0  0  0  0  0
    1.7309   -1.6545   -0.9097 H   0  0  0  0  0  0  0  0  0  0  0  0
    3.1080   -0.3475   -2.3661 H   0  0  0  0  0  0  0  0  0  0  0  0
    3.5771   -2.0150   -2.6657 H   0  0  0  0  0  0  0  0  0  0  0  0
    5.3157    2.8020   -1.2605 H   0  0  0  0  0  0  0  0  0  0  0  0
    1.0980    0.7856    0.9923 H   0  0  0  0  0  0  0  0  0  0  0  0
    4.0030    4.6489   -0.8588 H   0  0  0  0  0  0  0  0  0  0  0  0
    1.0799    6.6685    0.9985 H   0  0  0  0  0  0  0  0  0  0  0  0
   -0.0759    5.3064    0.8149 H   0  0  0  0  0  0  0  0  0  0  0  0
    1.2709    5.1908    1.9797 H   0  0  0  0  0  0  0  0  0  0  0  0
    5.8481   -2.5928   -2.5415 H   0  0  0  0  0  0  0  0  0  0  0  0
   10.6986    0.8974   -0.7152 H   0  0  0  0  0  0  0  0  0  0  0  0
    9.2514    1.7843   -1.2753 H   0  0  0  0  0  0  0  0  0  0  0  0
    9.8432    0.3596   -2.1887 H   0  0  0  0  0  0  0  0  0  0  0  0
    7.6148   -4.0777   -2.1794 H   0  0  0  0  0  0  0  0  0  0  0  0
    9.2463   -3.8066   -2.8523 H   0  0  0  0  0  0  0  0  0  0  0  0
    7.8195   -3.1199   -3.6780 H   0  0  0  0  0  0  0  0  0  0  0  0
    7.7947    0.7138    1.9636 H   0  0  0  0  0  0  0  0  0  0  0  0
    6.0358    1.0354    2.1023 H   0  0  0  0  0  0  0  0  0  0  0  0
    7.2054    2.3853    2.2018 H   0  0  0  0  0  0  0  0  0  0  0  0
   -4.0708    1.0735    0.6363 H   0  0  0  0  0  0  0  0  0  0  0  0
   -1.7383    1.5057   -1.2886 H   0  0  0  0  0  0  0  0  0  0  0  0
   -3.0958    2.5824   -0.9520 H   0  0  0  0  0  0  0  0  0  0  0  0
   -3.5973    1.5297   -3.0668 H   0  0  0  0  0  0  0  0  0  0  0  0
   -3.0887   -0.0550   -2.5007 H   0  0  0  0  0  0  0  0  0  0  0  0
   -5.2255   -3.0118   -0.9094 H   0  0  0  0  0  0  0  0  0  0  0  0
   -1.0537   -0.5940    1.0111 H   0  0  0  0  0  0  0  0  0  0  0  0
   -3.8756   -4.7450   -0.3584 H   0  0  0  0  0  0  0  0  0  0  0  0
   -1.3837   -6.9559    0.6578 H   0  0  0  0  0  0  0  0  0  0  0  0
   -2.3736   -6.3374   -0.6942 H   0  0  0  0  0  0  0  0  0  0  0  0
   -3.0189   -6.3100    0.9776 H   0  0  0  0  0  0  0  0  0  0  0  0
   -5.8898    2.0405   -3.0533 H   0  0  0  0  0  0  0  0  0  0  0  0
   -9.0335    1.1089    1.0890 H   0  0  0  0  0  0  0  0  0  0  0  0
   -9.8231    1.6418   -0.4255 H   0  0  0  0  0  0  0  0  0  0  0  0
  -10.5530    0.3379    0.5555 H   0  0  0  0  0  0  0  0  0  0  0  0
   -7.7131    3.4903   -3.0188 H   0  0  0  0  0  0  0  0  0  0  0  0
   -7.8402    2.2442   -4.2981 H   0  0  0  0  0  0  0  0  0  0  0  0
   -9.3146    3.0175   -3.6521 H   0  0  0  0  0  0  0  0  0  0  0  0
    1.1313   -0.6874    4.5311 H   0  0  0  0  0  0  0  0  0  0  0  0
    2.0950   -2.1572    4.6822 H   0  0  0  0  0  0  0  0  0  0  0  0
    0.7406   -2.1024    3.5201 H   0  0  0  0  0  0  0  0  0  0  0  0
   -1.1025    1.4092    4.2300 H   0  0  0  0  0  0  0  0  0  0  0  0
   -0.7439    2.6654    3.0185 H   0  0  0  0  0  0  0  0  0  0  0  0
   -2.0908    2.8698    4.1743 H   0  0  0  0  0  0  0  0  0  0  0  0
   -7.5108   -0.5066    2.1195 H   0  0  0  0  0  0  0  0  0  0  0  0
   -6.8943   -2.1395    2.4971 H   0  0  0  0  0  0  0  0  0  0  0  0
   -5.7511   -0.8249    2.0907 H   0  0  0  0  0  0  0  0  0  0  0  0
  1  2  1  0  0  0  0
  1  7  4  0  0  0  0
  1  9  2  0  0  0  0
  2  3  1  0  0  0  0
  2 23  1  0  0  0  0
  2 61  1  0  0  0  0
  3  4  1  0  0  0  0
  3 62  1  0  0  0  0
  3 63  1  0  0  0  0
  4  5  1  0  0  0  0
  4 64  1  0  0  0  0
  4 65  1  0  0  0  0
  5  6  4  0  0  0  0
  5 18  4  0  0  0  0
  6  7  1  0  0  0  0
  6 15  4  0  0  0  0
  7  8  2  0  0  0  0
  8 12  4  0  0  0  0
  8 66  1  0  0  0  0
  9 10  4  0  0  0  0
  9 67  1  0  0  0  0
 10 11  1  0  0  0  0
 10 54  2  0  0  0  0
 11 12  2  0  0  0  0
 11 13  1  0  0  0  0
 12 68  1  0  0  0  0
 13 14  1  0  0  0  0
 14 69  1  0  0  0  0
 14 70  1  0  0  0  0
 14 71  1  0  0  0  0
 15 16  4  0  0  0  0
 15 24  1  0  0  0  0
 16 17  4  0  0  0  0
 16 19  1  0  0  0  0
 17 18  4  0  0  0  0
 17 20  1  0  0  0  0
 18 72  1  0  0  0  0
 19 21  1  0  0  0  0
 20 22  1  0  0  0  0
 21 73  1  0  0  0  0
 21 74  1  0  0  0  0
 21 75  1  0  0  0  0
 22 76  1  0  0  0  0
 22 77  1  0  0  0  0
 22 78  1  0  0  0  0
 23 50  4  0  0  0  0
 23 53  1  0  0  0  0
 24 25  1  0  0  0  0
 25 79  1  0  0  0  0
 25 80  1  0  0  0  0
 25 81  1  0  0  0  0
 26 27  1  0  0  0  0
 26 32  4  0  0  0  0
 26 34  2  0  0  0  0
 27 28  1  0  0  0  0
 27 49  1  0  0  0  0
 27 82  1  0  0  0  0
 28 29  1  0  0  0  0
 28 83  1  0  0  0  0
 28 84  1  0  0  0  0
 29 30  1  0  0  0  0
 29 85  1  0  0  0  0
 29 86  1  0  0  0  0
 30 31  4  0  0  0  0
 30 44  4  0  0  0  0
 31 32  1  0  0  0  0
 31 41  4  0  0  0  0
 32 33  2  0  0  0  0
 33 37  4  0  0  0  0
 33 87  1  0  0  0  0
 34 35  4  0  0  0  0
 34 88  1  0  0  0  0
 35 36  1  0  0  0  0
 35 39  2  0  0  0  0
 36 37  2  0  0  0  0
 36 38  1  0  0  0  0
 37 89  1  0  0  0  0
 38 40  1  0  0  0  0
 40 90  1  0  0  0  0
 40 91  1  0  0  0  0
 40 92  1  0  0  0  0
 41 42  4  0  0  0  0
 41 59  1  0  0  0  0
 42 43  4  0  0  0  0
 42 45  1  0  0  0  0
 43 44  4  0  0  0  0
 43 46  1  0  0  0  0
 44 93  1  0  0  0  0
 45 47  1  0  0  0  0
 46 48  1  0  0  0  0
 47 94  1  0  0  0  0
 47 95  1  0  0  0  0
 47 96  1  0  0  0  0
 48 97  1  0  0  0  0
 48 98  1  0  0  0  0
 48 99  1  0  0  0  0
 49 55  4  0  0  0  0
 49 58  1  0  0  0  0
 50 51  2  0  0  0  0
 50 52  1  0  0  0  0
 52100  1  0  0  0  0
 52101  1  0  0  0  0
 52102  1  0  0  0  0
 55 56  2  0  0  0  0
 55 57  1  0  0  0  0
 57103  1  0  0  0  0
 57104  1  0  0  0  0
 57105  1  0  0  0  0
 59 60  1  0  0  0  0
 60106  1  0  0  0  0
 60107  1  0  0  0  0
 60108  1  0  0  0  0
M  END
