# Supplementary material for: Deconstruction of Desacetamidocolchicine’s B Ring Reveals a Class 3 Atropisomeric AC Ring with Tubulin Binding Properties
Source: J Org Chem. 2025 May 27;90(22):7246–58. doi: 10.1021/acs.joc.5c00284 (PMC12150326; doi:10.1021/acs.joc.5c00284)
Supplement: Supplementary file 3 [file jo5c00284_si_003.zip › VCD Reports/Conformer-MOL-files/Colchicine/Dimer/colchicine-dimer-C6.mol]

2 192.066 0.000

Created by GaussView 6.0.16
108112  0  0  0  0  0  0  0  0  0    0
   -2.9508   -0.6702    0.2830 C   0  0  0  0  0  0  0  0  0  0  0  0
   -2.9907    0.8683    0.3801 C   0  0  0  0  0  0  0  0  0  0  0  0
   -2.5898    1.5223   -0.9604 C   0  0  0  0  0  0  0  0  0  0  0  0
   -3.2959    0.8760   -2.1736 C   0  0  0  0  0  0  0  0  0  0  0  0
   -4.7606    0.6151   -1.9001 C   0  0  0  0  0  0  0  0  0  0  0  0
   -5.1247   -0.3936   -0.9779 C   0  0  0  0  0  0  0  0  0  0  0  0
   -4.0806   -1.2774   -0.3683 C   0  0  0  0  0  0  0  0  0  0  0  0
   -4.2774   -2.6427   -0.4810 C   0  0  0  0  0  0  0  0  0  0  0  0
   -1.8365   -1.2997    0.7843 C   0  0  0  0  0  0  0  0  0  0  0  0
   -1.3741   -2.6673    0.8392 C   0  0  0  0  0  0  0  0  0  0  0  0
   -2.2829   -3.7961    0.6024 C   0  0  0  0  0  0  0  0  0  0  0  0
   -3.5160   -3.7333   -0.0125 C   0  0  0  0  0  0  0  0  0  0  0  0
   -1.8716   -5.0561    0.8753 O   0  0  0  0  0  0  0  0  0  0  0  0
   -1.0529   -5.3510    2.0235 C   0  0  0  0  0  0  0  0  0  0  0  0
   -6.4865   -0.5567   -0.6576 C   0  0  0  0  0  0  0  0  0  0  0  0
   -7.4753    0.2386   -1.2598 C   0  0  0  0  0  0  0  0  0  0  0  0
   -7.1014    1.2126   -2.1973 C   0  0  0  0  0  0  0  0  0  0  0  0
   -5.7495    1.3978   -2.4956 C   0  0  0  0  0  0  0  0  0  0  0  0
   -8.7961    0.0907   -0.9026 O   0  0  0  0  0  0  0  0  0  0  0  0
   -8.0377    1.9605   -2.8684 O   0  0  0  0  0  0  0  0  0  0  0  0
   -9.4659   -0.9978   -1.5567 C   0  0  0  0  0  0  0  0  0  0  0  0
   -8.7543    2.9184   -2.0743 C   0  0  0  0  0  0  0  0  0  0  0  0
   -2.1926    1.4223    1.4567 N   0  0  0  0  0  0  0  0  0  0  0  0
   -6.8830   -1.5163    0.2472 O   0  0  0  0  0  0  0  0  0  0  0  0
   -7.0349   -1.0194    1.5882 C   0  0  0  0  0  0  0  0  0  0  0  0
    2.9782    0.7002    0.2777 C   0  0  0  0  0  0  0  0  0  0  0  0
    3.0204   -0.8199    0.5347 C   0  0  0  0  0  0  0  0  0  0  0  0
    2.6599   -1.6151   -0.7389 C   0  0  0  0  0  0  0  0  0  0  0  0
    3.3926   -1.0958   -1.9957 C   0  0  0  0  0  0  0  0  0  0  0  0
    4.8491   -0.7949   -1.7164 C   0  0  0  0  0  0  0  0  0  0  0  0
    5.1807    0.3092   -0.9031 C   0  0  0  0  0  0  0  0  0  0  0  0
    4.1204    1.2426   -0.4098 C   0  0  0  0  0  0  0  0  0  0  0  0
    4.3154    2.5916   -0.6540 C   0  0  0  0  0  0  0  0  0  0  0  0
    1.8544    1.3738    0.6934 C   0  0  0  0  0  0  0  0  0  0  0  0
    1.3901    2.7394    0.6079 C   0  0  0  0  0  0  0  0  0  0  0  0
    2.3004    3.8409    0.2741 C   0  0  0  0  0  0  0  0  0  0  0  0
    3.5444    3.7204   -0.3095 C   0  0  0  0  0  0  0  0  0  0  0  0
    1.8819    5.1213    0.4108 O   0  0  0  0  0  0  0  0  0  0  0  0
    0.1860    3.0008    0.8588 O   0  0  0  0  0  0  0  0  0  0  0  0
    1.0529    5.5283    1.5162 C   0  0  0  0  0  0  0  0  0  0  0  0
    6.5395    0.5167   -0.5812 C   0  0  0  0  0  0  0  0  0  0  0  0
    7.5396   -0.3312   -1.0681 C   0  0  0  0  0  0  0  0  0  0  0  0
    7.1976   -1.4036   -1.9144 C   0  0  0  0  0  0  0  0  0  0  0  0
    5.8508   -1.6316   -2.2172 C   0  0  0  0  0  0  0  0  0  0  0  0
    8.8470   -0.1551   -0.6801 O   0  0  0  0  0  0  0  0  0  0  0  0
    8.2369   -2.1554   -2.3660 O   0  0  0  0  0  0  0  0  0  0  0  0
    9.5780    0.7807   -1.4831 C   0  0  0  0  0  0  0  0  0  0  0  0
    7.9472   -3.2668   -3.2102 C   0  0  0  0  0  0  0  0  0  0  0  0
    2.1934   -1.2671    1.6393 N   0  0  0  0  0  0  0  0  0  0  0  0
   -2.6646    1.4398    2.7334 C   0  0  0  0  0  0  0  0  0  0  0  0
   -3.7439    0.9329    3.0526 O   0  0  0  0  0  0  0  0  0  0  0  0
   -1.7645    2.1174    3.7532 C   0  0  0  0  0  0  0  0  0  0  0  0
   -1.3150    1.9009    1.2358 H   0  0  0  0  0  0  0  0  0  0  0  0
   -0.1743   -2.9041    1.1298 O   0  0  0  0  0  0  0  0  0  0  0  0
    2.6303   -1.1623    2.9244 C   0  0  0  0  0  0  0  0  0  0  0  0
    3.7012   -0.6267    3.2235 O   0  0  0  0  0  0  0  0  0  0  0  0
    1.7006   -1.7398    3.9789 C   0  0  0  0  0  0  0  0  0  0  0  0
    1.3219   -1.7662    1.4423 H   0  0  0  0  0  0  0  0  0  0  0  0
    6.9152    1.5692    0.2236 O   0  0  0  0  0  0  0  0  0  0  0  0
    7.0400    1.2226    1.6130 C   0  0  0  0  0  0  0  0  0  0  0  0
   -4.0296    1.1319    0.5957 H   0  0  0  0  0  0  0  0  0  0  0  0
   -2.8411    2.5877   -0.9004 H   0  0  0  0  0  0  0  0  0  0  0  0
   -1.5035    1.4524   -1.0953 H   0  0  0  0  0  0  0  0  0  0  0  0
   -2.7920   -0.0663   -2.4208 H   0  0  0  0  0  0  0  0  0  0  0  0
   -3.1848    1.5305   -3.0438 H   0  0  0  0  0  0  0  0  0  0  0  0
   -5.1919   -2.9382   -0.9844 H   0  0  0  0  0  0  0  0  0  0  0  0
   -1.0894   -0.6319    1.2058 H   0  0  0  0  0  0  0  0  0  0  0  0
   -3.9654   -4.7106   -0.1731 H   0  0  0  0  0  0  0  0  0  0  0  0
   -1.2141   -6.4145    2.2111 H   0  0  0  0  0  0  0  0  0  0  0  0
   -1.3792   -4.7742    2.8938 H   0  0  0  0  0  0  0  0  0  0  0  0
   -0.0025   -5.1477    1.8217 H   0  0  0  0  0  0  0  0  0  0  0  0
   -5.4832    2.1680   -3.2138 H   0  0  0  0  0  0  0  0  0  0  0  0
   -9.4642   -0.8568   -2.6439 H   0  0  0  0  0  0  0  0  0  0  0  0
  -10.4940   -0.9880   -1.1888 H   0  0  0  0  0  0  0  0  0  0  0  0
   -8.9937   -1.9527   -1.3043 H   0  0  0  0  0  0  0  0  0  0  0  0
   -9.4378    3.4254   -2.7586 H   0  0  0  0  0  0  0  0  0  0  0  0
   -8.0635    3.6519   -1.6400 H   0  0  0  0  0  0  0  0  0  0  0  0
   -9.3214    2.4274   -1.2791 H   0  0  0  0  0  0  0  0  0  0  0  0
   -7.3220   -1.8770    2.1999 H   0  0  0  0  0  0  0  0  0  0  0  0
   -7.8203   -0.2571    1.6299 H   0  0  0  0  0  0  0  0  0  0  0  0
   -6.0912   -0.6006    1.9583 H   0  0  0  0  0  0  0  0  0  0  0  0
    4.0539   -1.0519    0.8058 H   0  0  0  0  0  0  0  0  0  0  0  0
    1.5770   -1.5701   -0.9075 H   0  0  0  0  0  0  0  0  0  0  0  0
    2.9162   -2.6659   -0.5594 H   0  0  0  0  0  0  0  0  0  0  0  0
    3.3045   -1.8390   -2.7944 H   0  0  0  0  0  0  0  0  0  0  0  0
    2.8905   -0.1885   -2.3529 H   0  0  0  0  0  0  0  0  0  0  0  0
    5.2382    2.8393   -1.1678 H   0  0  0  0  0  0  0  0  0  0  0  0
    1.1011    0.7497    1.1675 H   0  0  0  0  0  0  0  0  0  0  0  0
    3.9950    4.6783   -0.5590 H   0  0  0  0  0  0  0  0  0  0  0  0
    1.2037    6.6071    1.5919 H   0  0  0  0  0  0  0  0  0  0  0  0
    1.3781    5.0496    2.4446 H   0  0  0  0  0  0  0  0  0  0  0  0
    0.0056    5.2953    1.3310 H   0  0  0  0  0  0  0  0  0  0  0  0
    5.5656   -2.4643   -2.8500 H   0  0  0  0  0  0  0  0  0  0  0  0
   10.5886    0.8153   -1.0700 H   0  0  0  0  0  0  0  0  0  0  0  0
    9.6222    0.4493   -2.5273 H   0  0  0  0  0  0  0  0  0  0  0  0
    9.1260    1.7773   -1.4300 H   0  0  0  0  0  0  0  0  0  0  0  0
    8.9121   -3.7171   -3.4474 H   0  0  0  0  0  0  0  0  0  0  0  0
    7.3170   -4.0037   -2.6981 H   0  0  0  0  0  0  0  0  0  0  0  0
    7.4554   -2.9481   -4.1372 H   0  0  0  0  0  0  0  0  0  0  0  0
   -1.4200    1.3703    4.4765 H   0  0  0  0  0  0  0  0  0  0  0  0
   -2.3499    2.8595    4.3048 H   0  0  0  0  0  0  0  0  0  0  0  0
   -0.8964    2.6023    3.2997 H   0  0  0  0  0  0  0  0  0  0  0  0
    2.2701   -2.4216    4.6179 H   0  0  0  0  0  0  0  0  0  0  0  0
    1.3340   -0.9263    4.6144 H   0  0  0  0  0  0  0  0  0  0  0  0
    0.8467   -2.2703    3.5502 H   0  0  0  0  0  0  0  0  0  0  0  0
    7.8265    0.4739    1.7545 H   0  0  0  0  0  0  0  0  0  0  0  0
    7.3112    2.1435    2.1335 H   0  0  0  0  0  0  0  0  0  0  0  0
    6.0900    0.8422    2.0080 H   0  0  0  0  0  0  0  0  0  0  0  0
  1  2  1  0  0  0  0
  1  7  4  0  0  0  0
  1  9  2  0  0  0  0
  2  3  1  0  0  0  0
  2 23  1  0  0  0  0
  2 61  1  0  0  0  0
  3  4  1  0  0  0  0
  3 62  1  0  0  0  0
  3 63  1  0  0  0  0
  4  5  1  0  0  0  0
  4 64  1  0  0  0  0
  4 65  1  0  0  0  0
  5  6  4  0  0  0  0
  5 18  4  0  0  0  0
  6  7  1  0  0  0  0
  6 15  4  0  0  0  0
  7  8  2  0  0  0  0
  8 12  4  0  0  0  0
  8 66  1  0  0  0  0
  9 10  4  0  0  0  0
  9 67  1  0  0  0  0
 10 11  1  0  0  0  0
 10 54  2  0  0  0  0
 11 12  2  0  0  0  0
 11 13  1  0  0  0  0
 12 68  1  0  0  0  0
 13 14  1  0  0  0  0
 14 69  1  0  0  0  0
 14 70  1  0  0  0  0
 14 71  1  0  0  0  0
 15 16  4  0  0  0  0
 15 24  1  0  0  0  0
 16 17  4  0  0  0  0
 16 19  1  0  0  0  0
 17 18  4  0  0  0  0
 17 20  1  0  0  0  0
 18 72  1  0  0  0  0
 19 21  1  0  0  0  0
 20 22  1  0  0  0  0
 21 73  1  0  0  0  0
 21 74  1  0  0  0  0
 21 75  1  0  0  0  0
 22 76  1  0  0  0  0
 22 77  1  0  0  0  0
 22 78  1  0  0  0  0
 23 50  4  0  0  0  0
 23 53  1  0  0  0  0
 24 25  1  0  0  0  0
 25 79  1  0  0  0  0
 25 80  1  0  0  0  0
 25 81  1  0  0  0  0
 26 27  1  0  0  0  0
 26 32  4  0  0  0  0
 26 34  2  0  0  0  0
 27 28  1  0  0  0  0
 27 49  1  0  0  0  0
 27 82  1  0  0  0  0
 28 29  1  0  0  0  0
 28 83  1  0  0  0  0
 28 84  1  0  0  0  0
 29 30  1  0  0  0  0
 29 85  1  0  0  0  0
 29 86  1  0  0  0  0
 30 31  4  0  0  0  0
 30 44  4  0  0  0  0
 31 32  1  0  0  0  0
 31 41  4  0  0  0  0
 32 33  2  0  0  0  0
 33 37  4  0  0  0  0
 33 87  1  0  0  0  0
 34 35  4  0  0  0  0
 34 88  1  0  0  0  0
 35 36  1  0  0  0  0
 35 39  2  0  0  0  0
 36 37  2  0  0  0  0
 36 38  1  0  0  0  0
 37 89  1  0  0  0  0
 38 40  1  0  0  0  0
 40 90  1  0  0  0  0
 40 91  1  0  0  0  0
 40 92  1  0  0  0  0
 41 42  4  0  0  0  0
 41 59  1  0  0  0  0
 42 43  4  0  0  0  0
 42 45  1  0  0  0  0
 43 44  4  0  0  0  0
 43 46  1  0  0  0  0
 44 93  1  0  0  0  0
 45 47  1  0  0  0  0
 46 48  1  0  0  0  0
 47 94  1  0  0  0  0
 47 95  1  0  0  0  0
 47 96  1  0  0  0  0
 48 97  1  0  0  0  0
 48 98  1  0  0  0  0
 48 99  1  0  0  0  0
 49 55  4  0  0  0  0
 49 58  1  0  0  0  0
 50 51  2  0  0  0  0
 50 52  1  0  0  0  0
 52100  1  0  0  0  0
 52101  1  0  0  0  0
 52102  1  0  0  0  0
 55 56  2  0  0  0  0
 55 57  1  0  0  0  0
 57103  1  0  0  0  0
 57104  1  0  0  0  0
 57105  1  0  0  0  0
 59 60  1  0  0  0  0
 60106  1  0  0  0  0
 60107  1  0  0  0  0
 60108  1  0  0  0  0
M  END
