# Supplementary material for: Deconstruction of Desacetamidocolchicine’s B Ring Reveals a Class 3 Atropisomeric AC Ring with Tubulin Binding Properties
Source: J Org Chem. 2025 May 27;90(22):7246–58. doi: 10.1021/acs.joc.5c00284 (PMC12150326; doi:10.1021/acs.joc.5c00284)
Supplement: Supplementary file 3 [file jo5c00284_si_003.zip › VCD Reports/Conformer-MOL-files/Colchicine/Dimer/colchicine-dimer-C5.mol]

10 193.701 0.000

Created by GaussView 6.0.16
108112  0  0  0  0  0  0  0  0  0    0
    2.9720    0.6931    0.3149 C   0  0  0  0  0  0  0  0  0  0  0  0
    3.0416   -0.8378    0.5038 C   0  0  0  0  0  0  0  0  0  0  0  0
    2.6973   -1.5830   -0.8060 C   0  0  0  0  0  0  0  0  0  0  0  0
    3.3974   -0.9882   -2.0447 C   0  0  0  0  0  0  0  0  0  0  0  0
    4.8496   -0.6707   -1.7680 C   0  0  0  0  0  0  0  0  0  0  0  0
    5.1682    0.4124   -0.9240 C   0  0  0  0  0  0  0  0  0  0  0  0
    4.0839    1.2912   -0.3797 C   0  0  0  0  0  0  0  0  0  0  0  0
    4.2184    2.6514   -0.5990 C   0  0  0  0  0  0  0  0  0  0  0  0
    1.8468    1.3254    0.7896 C   0  0  0  0  0  0  0  0  0  0  0  0
    1.3472    2.6814    0.7824 C   0  0  0  0  0  0  0  0  0  0  0  0
    2.2080    3.8180    0.4392 C   0  0  0  0  0  0  0  0  0  0  0  0
    3.4270    3.7482   -0.2018 C   0  0  0  0  0  0  0  0  0  0  0  0
    1.7576    5.0813    0.6246 O   0  0  0  0  0  0  0  0  0  0  0  0
    0.9704    5.4370    1.7775 C   0  0  0  0  0  0  0  0  0  0  0  0
    6.5294    0.6499   -0.6142 C   0  0  0  0  0  0  0  0  0  0  0  0
    7.5358   -0.1712   -1.1402 C   0  0  0  0  0  0  0  0  0  0  0  0
    7.2005   -1.2256   -2.0125 C   0  0  0  0  0  0  0  0  0  0  0  0
    5.8582   -1.4665   -2.3172 C   0  0  0  0  0  0  0  0  0  0  0  0
    8.8567    0.0488   -0.8167 O   0  0  0  0  0  0  0  0  0  0  0  0
    8.2482   -1.9576   -2.4784 O   0  0  0  0  0  0  0  0  0  0  0  0
    9.3335   -0.7624    0.2673 C   0  0  0  0  0  0  0  0  0  0  0  0
    7.9702   -3.0592   -3.3396 C   0  0  0  0  0  0  0  0  0  0  0  0
    2.2067   -1.3577    1.5709 N   0  0  0  0  0  0  0  0  0  0  0  0
    6.8313    1.6352    0.2924 O   0  0  0  0  0  0  0  0  0  0  0  0
    7.7416    2.6679   -0.1164 C   0  0  0  0  0  0  0  0  0  0  0  0
   -2.9766   -0.6912    0.2960 C   0  0  0  0  0  0  0  0  0  0  0  0
   -3.0392    0.8290    0.5495 C   0  0  0  0  0  0  0  0  0  0  0  0
   -2.6904    1.6267   -0.7260 C   0  0  0  0  0  0  0  0  0  0  0  0
   -3.4150    1.0947   -1.9818 C   0  0  0  0  0  0  0  0  0  0  0  0
   -4.8672    0.7744   -1.7021 C   0  0  0  0  0  0  0  0  0  0  0  0
   -5.1833   -0.3330   -0.8873 C   0  0  0  0  0  0  0  0  0  0  0  0
   -4.1100   -1.2507   -0.3926 C   0  0  0  0  0  0  0  0  0  0  0  0
   -4.2843   -2.6022   -0.6375 C   0  0  0  0  0  0  0  0  0  0  0  0
   -1.8455   -1.3486    0.7174 C   0  0  0  0  0  0  0  0  0  0  0  0
   -1.3621   -2.7081    0.6391 C   0  0  0  0  0  0  0  0  0  0  0  0
   -2.2523   -3.8223    0.2935 C   0  0  0  0  0  0  0  0  0  0  0  0
   -3.4961   -3.7196   -0.2938 C   0  0  0  0  0  0  0  0  0  0  0  0
   -1.8128   -5.0964    0.4244 O   0  0  0  0  0  0  0  0  0  0  0  0
   -0.1574   -2.9517    0.9043 O   0  0  0  0  0  0  0  0  0  0  0  0
   -0.9882   -5.4981    1.5352 C   0  0  0  0  0  0  0  0  0  0  0  0
   -6.5390   -0.5591   -0.5649 C   0  0  0  0  0  0  0  0  0  0  0  0
   -7.5509    0.2742   -1.0525 C   0  0  0  0  0  0  0  0  0  0  0  0
   -7.2239    1.3504   -1.9001 C   0  0  0  0  0  0  0  0  0  0  0  0
   -5.8805    1.5965   -2.2037 C   0  0  0  0  0  0  0  0  0  0  0  0
   -8.8556    0.0799   -0.6643 O   0  0  0  0  0  0  0  0  0  0  0  0
   -8.2737    2.0872   -2.3522 O   0  0  0  0  0  0  0  0  0  0  0  0
   -9.5747   -0.8622   -1.4706 C   0  0  0  0  0  0  0  0  0  0  0  0
   -7.9996    3.2029   -3.1959 C   0  0  0  0  0  0  0  0  0  0  0  0
   -2.2172    1.2895    1.6519 N   0  0  0  0  0  0  0  0  0  0  0  0
    2.6327   -1.3700    2.8649 C   0  0  0  0  0  0  0  0  0  0  0  0
    3.7071   -0.8798    3.2183 O   0  0  0  0  0  0  0  0  0  0  0  0
    1.6800   -2.0204    3.8554 C   0  0  0  0  0  0  0  0  0  0  0  0
    1.3338   -1.8331    1.3281 H   0  0  0  0  0  0  0  0  0  0  0  0
    0.1507    2.9008    1.1012 O   0  0  0  0  0  0  0  0  0  0  0  0
   -2.6520    1.1891    2.9378 C   0  0  0  0  0  0  0  0  0  0  0  0
   -3.7219    0.6538    3.2412 O   0  0  0  0  0  0  0  0  0  0  0  0
   -1.7212    1.7732    3.9877 C   0  0  0  0  0  0  0  0  0  0  0  0
   -1.3409    1.7790    1.4519 H   0  0  0  0  0  0  0  0  0  0  0  0
   -6.8994   -1.6160    0.2413 O   0  0  0  0  0  0  0  0  0  0  0  0
   -7.0331   -1.2683    1.6295 C   0  0  0  0  0  0  0  0  0  0  0  0
    4.0767   -1.0627    0.7761 H   0  0  0  0  0  0  0  0  0  0  0  0
    2.9869   -2.6324   -0.6761 H   0  0  0  0  0  0  0  0  0  0  0  0
    1.6117   -1.5651   -0.9612 H   0  0  0  0  0  0  0  0  0  0  0  0
    2.8708   -0.0766   -2.3518 H   0  0  0  0  0  0  0  0  0  0  0  0
    3.3150   -1.6945   -2.8770 H   0  0  0  0  0  0  0  0  0  0  0  0
    5.1044    2.9434   -1.1529 H   0  0  0  0  0  0  0  0  0  0  0  0
    1.1216    0.6646    1.2575 H   0  0  0  0  0  0  0  0  0  0  0  0
    3.8368    4.7243   -0.4509 H   0  0  0  0  0  0  0  0  0  0  0  0
   -0.0781    5.1818    1.6335 H   0  0  0  0  0  0  0  0  0  0  0  0
    1.0977    6.5170    1.8763 H   0  0  0  0  0  0  0  0  0  0  0  0
    1.3495    4.9422    2.6765 H   0  0  0  0  0  0  0  0  0  0  0  0
    5.5816   -2.2820   -2.9754 H   0  0  0  0  0  0  0  0  0  0  0  0
   10.3782   -0.4832    0.4210 H   0  0  0  0  0  0  0  0  0  0  0  0
    9.2725   -1.8264    0.0146 H   0  0  0  0  0  0  0  0  0  0  0  0
    8.7625   -0.5658    1.1821 H   0  0  0  0  0  0  0  0  0  0  0  0
    7.4764   -2.7300   -4.2616 H   0  0  0  0  0  0  0  0  0  0  0  0
    7.3466   -3.8101   -2.8399 H   0  0  0  0  0  0  0  0  0  0  0  0
    8.9398   -3.4956   -3.5832 H   0  0  0  0  0  0  0  0  0  0  0  0
    8.7556    2.2829   -0.2351 H   0  0  0  0  0  0  0  0  0  0  0  0
    7.7113    3.4168    0.6776 H   0  0  0  0  0  0  0  0  0  0  0  0
    7.4138    3.1252   -1.0582 H   0  0  0  0  0  0  0  0  0  0  0  0
   -4.0752    1.0479    0.8216 H   0  0  0  0  0  0  0  0  0  0  0  0
   -1.6069    1.5976   -0.8938 H   0  0  0  0  0  0  0  0  0  0  0  0
   -2.9620    2.6739   -0.5482 H   0  0  0  0  0  0  0  0  0  0  0  0
   -3.3369    1.8373   -2.7822 H   0  0  0  0  0  0  0  0  0  0  0  0
   -2.9004    0.1935   -2.3369 H   0  0  0  0  0  0  0  0  0  0  0  0
   -5.2025   -2.8635   -1.1527 H   0  0  0  0  0  0  0  0  0  0  0  0
   -1.1021   -0.7135    1.1924 H   0  0  0  0  0  0  0  0  0  0  0  0
   -3.9306   -4.6837   -0.5476 H   0  0  0  0  0  0  0  0  0  0  0  0
   -1.3322   -5.0336    2.4641 H   0  0  0  0  0  0  0  0  0  0  0  0
    0.0565   -5.2445    1.3636 H   0  0  0  0  0  0  0  0  0  0  0  0
   -1.1203   -6.5801    1.6000 H   0  0  0  0  0  0  0  0  0  0  0  0
   -5.6071    2.4323   -2.8377 H   0  0  0  0  0  0  0  0  0  0  0  0
   -9.1088   -1.8528   -1.4227 H   0  0  0  0  0  0  0  0  0  0  0  0
  -10.5842   -0.9128   -1.0563 H   0  0  0  0  0  0  0  0  0  0  0  0
   -9.6249   -0.5267   -2.5132 H   0  0  0  0  0  0  0  0  0  0  0  0
   -7.5034    2.8916   -4.1231 H   0  0  0  0  0  0  0  0  0  0  0  0
   -8.9707    3.6397   -3.4329 H   0  0  0  0  0  0  0  0  0  0  0  0
   -7.3797    3.9483   -2.6834 H   0  0  0  0  0  0  0  0  0  0  0  0
    2.2343   -2.7513    4.4519 H   0  0  0  0  0  0  0  0  0  0  0  0
    0.8317   -2.5116    3.3723 H   0  0  0  0  0  0  0  0  0  0  0  0
    1.3046   -1.2548    4.5434 H   0  0  0  0  0  0  0  0  0  0  0  0
   -2.2886    2.4628    4.6203 H   0  0  0  0  0  0  0  0  0  0  0  0
   -1.3575    0.9644    4.6307 H   0  0  0  0  0  0  0  0  0  0  0  0
   -0.8653    2.2971    3.5547 H   0  0  0  0  0  0  0  0  0  0  0  0
   -7.8334   -0.5336    1.7677 H   0  0  0  0  0  0  0  0  0  0  0  0
   -7.2886   -2.1927    2.1518 H   0  0  0  0  0  0  0  0  0  0  0  0
   -6.0910   -0.8696    2.0254 H   0  0  0  0  0  0  0  0  0  0  0  0
  1  2  1  0  0  0  0
  1  7  4  0  0  0  0
  1  9  2  0  0  0  0
  2  3  1  0  0  0  0
  2 23  1  0  0  0  0
  2 61  1  0  0  0  0
  3  4  1  0  0  0  0
  3 62  1  0  0  0  0
  3 63  1  0  0  0  0
  4  5  1  0  0  0  0
  4 64  1  0  0  0  0
  4 65  1  0  0  0  0
  5  6  4  0  0  0  0
  5 18  4  0  0  0  0
  6  7  1  0  0  0  0
  6 15  4  0  0  0  0
  7  8  2  0  0  0  0
  8 12  4  0  0  0  0
  8 66  1  0  0  0  0
  9 10  4  0  0  0  0
  9 67  1  0  0  0  0
 10 11  1  0  0  0  0
 10 54  2  0  0  0  0
 11 12  2  0  0  0  0
 11 13  1  0  0  0  0
 12 68  1  0  0  0  0
 13 14  1  0  0  0  0
 14 69  1  0  0  0  0
 14 70  1  0  0  0  0
 14 71  1  0  0  0  0
 15 16  4  0  0  0  0
 15 24  1  0  0  0  0
 16 17  4  0  0  0  0
 16 19  1  0  0  0  0
 17 18  4  0  0  0  0
 17 20  1  0  0  0  0
 18 72  1  0  0  0  0
 19 21  1  0  0  0  0
 20 22  1  0  0  0  0
 21 73  1  0  0  0  0
 21 74  1  0  0  0  0
 21 75  1  0  0  0  0
 22 76  1  0  0  0  0
 22 77  1  0  0  0  0
 22 78  1  0  0  0  0
 23 50  4  0  0  0  0
 23 53  1  0  0  0  0
 24 25  1  0  0  0  0
 25 79  1  0  0  0  0
 25 80  1  0  0  0  0
 25 81  1  0  0  0  0
 26 27  1  0  0  0  0
 26 32  4  0  0  0  0
 26 34  2  0  0  0  0
 27 28  1  0  0  0  0
 27 49  1  0  0  0  0
 27 82  1  0  0  0  0
 28 29  1  0  0  0  0
 28 83  1  0  0  0  0
 28 84  1  0  0  0  0
 29 30  1  0  0  0  0
 29 85  1  0  0  0  0
 29 86  1  0  0  0  0
 30 31  4  0  0  0  0
 30 44  4  0  0  0  0
 31 32  1  0  0  0  0
 31 41  4  0  0  0  0
 32 33  2  0  0  0  0
 33 37  4  0  0  0  0
 33 87  1  0  0  0  0
 34 35  4  0  0  0  0
 34 88  1  0  0  0  0
 35 36  1  0  0  0  0
 35 39  2  0  0  0  0
 36 37  2  0  0  0  0
 36 38  1  0  0  0  0
 37 89  1  0  0  0  0
 38 40  1  0  0  0  0
 40 90  1  0  0  0  0
 40 91  1  0  0  0  0
 40 92  1  0  0  0  0
 41 42  4  0  0  0  0
 41 59  1  0  0  0  0
 42 43  4  0  0  0  0
 42 45  1  0  0  0  0
 43 44  4  0  0  0  0
 43 46  1  0  0  0  0
 44 93  1  0  0  0  0
 45 47  1  0  0  0  0
 46 48  1  0  0  0  0
 47 94  1  0  0  0  0
 47 95  1  0  0  0  0
 47 96  1  0  0  0  0
 48 97  1  0  0  0  0
 48 98  1  0  0  0  0
 48 99  1  0  0  0  0
 49 55  4  0  0  0  0
 49 58  1  0  0  0  0
 50 51  2  0  0  0  0
 50 52  1  0  0  0  0
 52100  1  0  0  0  0
 52101  1  0  0  0  0
 52102  1  0  0  0  0
 55 56  2  0  0  0  0
 55 57  1  0  0  0  0
 57103  1  0  0  0  0
 57104  1  0  0  0  0
 57105  1  0  0  0  0
 59 60  1  0  0  0  0
 60106  1  0  0  0  0
 60107  1  0  0  0  0
 60108  1  0  0  0  0
M  END
