# Supplementary material for: Deconstruction of Desacetamidocolchicine’s B Ring Reveals a Class 3 Atropisomeric AC Ring with Tubulin Binding Properties
Source: J Org Chem. 2025 May 27;90(22):7246–58. doi: 10.1021/acs.joc.5c00284 (PMC12150326; doi:10.1021/acs.joc.5c00284)
Supplement: Supplementary file 3 [file jo5c00284_si_003.zip › VCD Reports/Conformer-MOL-files/Colchicine/Dimer/colchicine-dimer-C4.mol]

1 192.311 0.000

Created by GaussView 6.0.16
108112  0  0  0  0  0  0  0  0  0    0
    3.0635    0.7068    0.1419 C   0  0  0  0  0  0  0  0  0  0  0  0
    3.0956   -0.7713    0.5826 C   0  0  0  0  0  0  0  0  0  0  0  0
    2.8555   -1.7211   -0.6119 C   0  0  0  0  0  0  0  0  0  0  0  0
    3.6875   -1.3431   -1.8567 C   0  0  0  0  0  0  0  0  0  0  0  0
    5.1114   -0.9814   -1.4958 C   0  0  0  0  0  0  0  0  0  0  0  0
    5.3607    0.2200   -0.8004 C   0  0  0  0  0  0  0  0  0  0  0  0
    4.2513    1.1832   -0.5171 C   0  0  0  0  0  0  0  0  0  0  0  0
    4.4480    2.4934   -0.9191 C   0  0  0  0  0  0  0  0  0  0  0  0
    1.9077    1.4078    0.3916 C   0  0  0  0  0  0  0  0  0  0  0  0
    1.4376    2.7452    0.1117 C   0  0  0  0  0  0  0  0  0  0  0  0
    2.3520    3.8091   -0.3181 C   0  0  0  0  0  0  0  0  0  0  0  0
    3.6369    3.6393   -0.7897 C   0  0  0  0  0  0  0  0  0  0  0  0
    1.9049    5.0852   -0.3952 O   0  0  0  0  0  0  0  0  0  0  0  0
    1.0100    5.6303    0.5935 C   0  0  0  0  0  0  0  0  0  0  0  0
    6.6849    0.4964   -0.3970 C   0  0  0  0  0  0  0  0  0  0  0  0
    7.7324   -0.3828   -0.6908 C   0  0  0  0  0  0  0  0  0  0  0  0
    7.4749   -1.5580   -1.4230 C   0  0  0  0  0  0  0  0  0  0  0  0
    6.1613   -1.8508   -1.8054 C   0  0  0  0  0  0  0  0  0  0  0  0
    9.0003   -0.1300   -0.2222 O   0  0  0  0  0  0  0  0  0  0  0  0
    8.5572   -2.3365   -1.6915 O   0  0  0  0  0  0  0  0  0  0  0  0
    9.7951    0.6875   -1.0908 C   0  0  0  0  0  0  0  0  0  0  0  0
    8.3527   -3.5460   -2.4175 C   0  0  0  0  0  0  0  0  0  0  0  0
    2.1768   -1.1011    1.6552 N   0  0  0  0  0  0  0  0  0  0  0  0
    6.9778    1.6499    0.2960 O   0  0  0  0  0  0  0  0  0  0  0  0
    6.9999    1.4814    1.7230 C   0  0  0  0  0  0  0  0  0  0  0  0
   -2.9682   -0.5956    0.1590 C   0  0  0  0  0  0  0  0  0  0  0  0
   -3.0368    0.9445    0.2206 C   0  0  0  0  0  0  0  0  0  0  0  0
   -2.8141    1.5736   -1.1729 C   0  0  0  0  0  0  0  0  0  0  0  0
   -3.6434    0.8885   -2.2824 C   0  0  0  0  0  0  0  0  0  0  0  0
   -5.0574    0.6002   -1.8294 C   0  0  0  0  0  0  0  0  0  0  0  0
   -5.2786   -0.3998   -0.8547 C   0  0  0  0  0  0  0  0  0  0  0  0
   -4.1430   -1.2442   -0.3624 C   0  0  0  0  0  0  0  0  0  0  0  0
   -4.3064   -2.6129   -0.4566 C   0  0  0  0  0  0  0  0  0  0  0  0
   -1.8048   -1.1884    0.5853 C   0  0  0  0  0  0  0  0  0  0  0  0
   -1.3213   -2.5450    0.6870 C   0  0  0  0  0  0  0  0  0  0  0  0
   -2.1737   -3.7117    0.3782 C   0  0  0  0  0  0  0  0  0  0  0  0
   -3.4591   -3.6933   -0.1155 C   0  0  0  0  0  0  0  0  0  0  0  0
   -1.5123   -4.8560    0.6354 O   0  0  0  0  0  0  0  0  0  0  0  0
   -0.1490   -2.7605    1.0716 O   0  0  0  0  0  0  0  0  0  0  0  0
   -2.1514   -6.1170    0.4323 C   0  0  0  0  0  0  0  0  0  0  0  0
   -6.5869   -0.5948   -0.3719 C   0  0  0  0  0  0  0  0  0  0  0  0
   -7.6625    0.1656   -0.8602 C   0  0  0  0  0  0  0  0  0  0  0  0
   -7.4310    1.1363   -1.8458 C   0  0  0  0  0  0  0  0  0  0  0  0
   -6.1310    1.3498   -2.3097 C   0  0  0  0  0  0  0  0  0  0  0  0
   -8.9270   -0.0131   -0.3461 O   0  0  0  0  0  0  0  0  0  0  0  0
   -8.4617    1.8531   -2.4039 O   0  0  0  0  0  0  0  0  0  0  0  0
   -9.6418   -1.1214   -0.9128 C   0  0  0  0  0  0  0  0  0  0  0  0
   -9.0961    2.8047   -1.5360 C   0  0  0  0  0  0  0  0  0  0  0  0
   -2.1377    1.5532    1.1815 N   0  0  0  0  0  0  0  0  0  0  0  0
    2.5020   -0.8595    2.9548 C   0  0  0  0  0  0  0  0  0  0  0  0
    3.5432   -0.2862    3.2875 O   0  0  0  0  0  0  0  0  0  0  0  0
    1.4860   -1.3360    3.9797 C   0  0  0  0  0  0  0  0  0  0  0  0
    1.3208   -1.6185    1.4371 H   0  0  0  0  0  0  0  0  0  0  0  0
    0.2197    3.0171    0.2683 O   0  0  0  0  0  0  0  0  0  0  0  0
   -2.4824    1.6504    2.4951 C   0  0  0  0  0  0  0  0  0  0  0  0
   -3.5300    1.1804    2.9480 O   0  0  0  0  0  0  0  0  0  0  0  0
   -1.4784    2.3697    3.3805 C   0  0  0  0  0  0  0  0  0  0  0  0
   -1.2743    1.9942    0.8527 H   0  0  0  0  0  0  0  0  0  0  0  0
   -6.8449   -1.5539    0.5827 O   0  0  0  0  0  0  0  0  0  0  0  0
   -6.8657   -1.0430    1.9267 C   0  0  0  0  0  0  0  0  0  0  0  0
    4.1025   -0.9504    0.9692 H   0  0  0  0  0  0  0  0  0  0  0  0
    3.1066   -2.7366   -0.2838 H   0  0  0  0  0  0  0  0  0  0  0  0
    1.7906   -1.7204   -0.8745 H   0  0  0  0  0  0  0  0  0  0  0  0
    3.2091   -0.4961   -2.3633 H   0  0  0  0  0  0  0  0  0  0  0  0
    3.6757   -2.1795   -2.5630 H   0  0  0  0  0  0  0  0  0  0  0  0
    5.4058    2.6934   -1.3879 H   0  0  0  0  0  0  0  0  0  0  0  0
    1.1277    0.8324    0.8835 H   0  0  0  0  0  0  0  0  0  0  0  0
    4.0918    4.5649   -1.1349 H   0  0  0  0  0  0  0  0  0  0  0  0
    1.1480    6.7114    0.5248 H   0  0  0  0  0  0  0  0  0  0  0  0
   -0.0231    5.3577    0.3843 H   0  0  0  0  0  0  0  0  0  0  0  0
    1.2841    5.2917    1.5969 H   0  0  0  0  0  0  0  0  0  0  0  0
    5.9403   -2.7608   -2.3514 H   0  0  0  0  0  0  0  0  0  0  0  0
   10.7645    0.8035   -0.6008 H   0  0  0  0  0  0  0  0  0  0  0  0
    9.3344    1.6721   -1.2295 H   0  0  0  0  0  0  0  0  0  0  0  0
    9.9343    0.2034   -2.0646 H   0  0  0  0  0  0  0  0  0  0  0  0
    9.3396   -3.9996   -2.5198 H   0  0  0  0  0  0  0  0  0  0  0  0
    7.9360   -3.3498   -3.4127 H   0  0  0  0  0  0  0  0  0  0  0  0
    7.6912   -4.2310   -1.8738 H   0  0  0  0  0  0  0  0  0  0  0  0
    7.2091    2.4675    2.1429 H   0  0  0  0  0  0  0  0  0  0  0  0
    7.7888    0.7807    2.0160 H   0  0  0  0  0  0  0  0  0  0  0  0
    6.0300    1.1235    2.0894 H   0  0  0  0  0  0  0  0  0  0  0  0
   -4.0492    1.1901    0.5516 H   0  0  0  0  0  0  0  0  0  0  0  0
   -1.7495    1.5262   -1.4329 H   0  0  0  0  0  0  0  0  0  0  0  0
   -3.0833    2.6341   -1.1032 H   0  0  0  0  0  0  0  0  0  0  0  0
   -3.6533    1.5289   -3.1699 H   0  0  0  0  0  0  0  0  0  0  0  0
   -3.1502   -0.0471   -2.5731 H   0  0  0  0  0  0  0  0  0  0  0  0
   -5.2598   -2.9331   -0.8641 H   0  0  0  0  0  0  0  0  0  0  0  0
   -1.0499   -0.4964    0.9481 H   0  0  0  0  0  0  0  0  0  0  0  0
   -3.9103   -4.6624   -0.2990 H   0  0  0  0  0  0  0  0  0  0  0  0
   -1.4178   -6.8646    0.7349 H   0  0  0  0  0  0  0  0  0  0  0  0
   -2.4123   -6.2638   -0.6219 H   0  0  0  0  0  0  0  0  0  0  0  0
   -3.0499   -6.2099    1.0525 H   0  0  0  0  0  0  0  0  0  0  0  0
   -5.9739    2.1149   -3.0646 H   0  0  0  0  0  0  0  0  0  0  0  0
  -10.6204   -1.1331   -0.4281 H   0  0  0  0  0  0  0  0  0  0  0  0
   -9.7696   -0.9886   -1.9934 H   0  0  0  0  0  0  0  0  0  0  0  0
   -9.1206   -2.0633   -0.7126 H   0  0  0  0  0  0  0  0  0  0  0  0
   -9.8634    3.2963   -2.1378 H   0  0  0  0  0  0  0  0  0  0  0  0
   -9.5580    2.3102   -0.6773 H   0  0  0  0  0  0  0  0  0  0  0  0
   -8.3716    3.5518   -1.1889 H   0  0  0  0  0  0  0  0  0  0  0  0
    1.0657   -0.4666    4.4972 H   0  0  0  0  0  0  0  0  0  0  0  0
    1.9998   -1.9446    4.7302 H   0  0  0  0  0  0  0  0  0  0  0  0
    0.6724   -1.9160    3.5368 H   0  0  0  0  0  0  0  0  0  0  0  0
   -1.0396    1.6495    4.0801 H   0  0  0  0  0  0  0  0  0  0  0  0
   -0.6762    2.8474    2.8126 H   0  0  0  0  0  0  0  0  0  0  0  0
   -2.0053    3.1226    3.9744 H   0  0  0  0  0  0  0  0  0  0  0  0
   -7.0490   -1.9016    2.5760 H   0  0  0  0  0  0  0  0  0  0  0  0
   -5.9037   -0.5838    2.1849 H   0  0  0  0  0  0  0  0  0  0  0  0
   -7.6702   -0.3101    2.0485 H   0  0  0  0  0  0  0  0  0  0  0  0
  1  2  1  0  0  0  0
  1  7  4  0  0  0  0
  1  9  2  0  0  0  0
  2  3  1  0  0  0  0
  2 23  1  0  0  0  0
  2 61  1  0  0  0  0
  3  4  1  0  0  0  0
  3 62  1  0  0  0  0
  3 63  1  0  0  0  0
  4  5  1  0  0  0  0
  4 64  1  0  0  0  0
  4 65  1  0  0  0  0
  5  6  4  0  0  0  0
  5 18  4  0  0  0  0
  6  7  1  0  0  0  0
  6 15  4  0  0  0  0
  7  8  2  0  0  0  0
  8 12  4  0  0  0  0
  8 66  1  0  0  0  0
  9 10  4  0  0  0  0
  9 67  1  0  0  0  0
 10 11  1  0  0  0  0
 10 54  2  0  0  0  0
 11 12  2  0  0  0  0
 11 13  1  0  0  0  0
 12 68  1  0  0  0  0
 13 14  1  0  0  0  0
 14 69  1  0  0  0  0
 14 70  1  0  0  0  0
 14 71  1  0  0  0  0
 15 16  4  0  0  0  0
 15 24  1  0  0  0  0
 16 17  4  0  0  0  0
 16 19  1  0  0  0  0
 17 18  4  0  0  0  0
 17 20  1  0  0  0  0
 18 72  1  0  0  0  0
 19 21  1  0  0  0  0
 20 22  1  0  0  0  0
 21 73  1  0  0  0  0
 21 74  1  0  0  0  0
 21 75  1  0  0  0  0
 22 76  1  0  0  0  0
 22 77  1  0  0  0  0
 22 78  1  0  0  0  0
 23 50  4  0  0  0  0
 23 53  1  0  0  0  0
 24 25  1  0  0  0  0
 25 79  1  0  0  0  0
 25 80  1  0  0  0  0
 25 81  1  0  0  0  0
 26 27  1  0  0  0  0
 26 32  4  0  0  0  0
 26 34  2  0  0  0  0
 27 28  1  0  0  0  0
 27 49  1  0  0  0  0
 27 82  1  0  0  0  0
 28 29  1  0  0  0  0
 28 83  1  0  0  0  0
 28 84  1  0  0  0  0
 29 30  1  0  0  0  0
 29 85  1  0  0  0  0
 29 86  1  0  0  0  0
 30 31  4  0  0  0  0
 30 44  4  0  0  0  0
 31 32  1  0  0  0  0
 31 41  4  0  0  0  0
 32 33  2  0  0  0  0
 33 37  4  0  0  0  0
 33 87  1  0  0  0  0
 34 35  4  0  0  0  0
 34 88  1  0  0  0  0
 35 36  1  0  0  0  0
 35 39  2  0  0  0  0
 36 37  2  0  0  0  0
 36 38  1  0  0  0  0
 37 89  1  0  0  0  0
 38 40  1  0  0  0  0
 40 90  1  0  0  0  0
 40 91  1  0  0  0  0
 40 92  1  0  0  0  0
 41 42  4  0  0  0  0
 41 59  1  0  0  0  0
 42 43  4  0  0  0  0
 42 45  1  0  0  0  0
 43 44  4  0  0  0  0
 43 46  1  0  0  0  0
 44 93  1  0  0  0  0
 45 47  1  0  0  0  0
 46 48  1  0  0  0  0
 47 94  1  0  0  0  0
 47 95  1  0  0  0  0
 47 96  1  0  0  0  0
 48 97  1  0  0  0  0
 48 98  1  0  0  0  0
 48 99  1  0  0  0  0
 49 55  4  0  0  0  0
 49 58  1  0  0  0  0
 50 51  2  0  0  0  0
 50 52  1  0  0  0  0
 52100  1  0  0  0  0
 52101  1  0  0  0  0
 52102  1  0  0  0  0
 55 56  2  0  0  0  0
 55 57  1  0  0  0  0
 57103  1  0  0  0  0
 57104  1  0  0  0  0
 57105  1  0  0  0  0
 59 60  1  0  0  0  0
 60106  1  0  0  0  0
 60107  1  0  0  0  0
 60108  1  0  0  0  0
M  END
