# Supplementary material for: Deconstruction of Desacetamidocolchicine’s B Ring Reveals a Class 3 Atropisomeric AC Ring with Tubulin Binding Properties
Source: J Org Chem. 2025 May 27;90(22):7246–58. doi: 10.1021/acs.joc.5c00284 (PMC12150326; doi:10.1021/acs.joc.5c00284)
Supplement: Supplementary file 4 [file jo5c00284_si_004.zip]

Archive with 32 entries (31 files):
- CompRotationalBarriers_xyz_files/
- __MACOSX/._CompRotationalBarriers_xyz_files
- CompRotationalBarriers_xyz_files/MB-MTC_TS2.xyz
- __MACOSX/CompRotationalBarriers_xyz_files/._MB-MTC_TS2.xyz
- CompRotationalBarriers_xyz_files/MT-MTC_TS1.xyz
- __MACOSX/CompRotationalBarriers_xyz_files/._MT-MTC_TS1.xyz
- CompRotationalBarriers_xyz_files/iso-DM-MTC_GS.xyz
- __MACOSX/CompRotationalBarriers_xyz_files/._iso-DM-MTC_GS.xyz
- CompRotationalBarriers_xyz_files/MB-MTC_TS1.xyz
- __MACOSX/CompRotationalBarriers_xyz_files/._MB-MTC_TS1.xyz
- CompRotationalBarriers_xyz_files/MT-MTC_TS2.xyz
- __MACOSX/CompRotationalBarriers_xyz_files/._MT-MTC_TS2.xyz
- CompRotationalBarriers_xyz_files/iso-DM-MTC_TS1.xyz
- __MACOSX/CompRotationalBarriers_xyz_files/._iso-DM-MTC_TS1.xyz
- CompRotationalBarriers_xyz_files/MTC_GS.xyz
- __MACOSX/CompRotationalBarriers_xyz_files/._MTC_GS.xyz
- CompRotationalBarriers_xyz_files/iso-DM-MTC_TS2.xyz
- __MACOSX/CompRotationalBarriers_xyz_files/._iso-DM-MTC_TS2.xyz
- CompRotationalBarriers_xyz_files/MTC_TS2.xyz
- __MACOSX/CompRotationalBarriers_xyz_files/._MTC_TS2.xyz
- CompRotationalBarriers_xyz_files/MTC_TS1.xyz
- __MACOSX/CompRotationalBarriers_xyz_files/._MTC_TS1.xyz
- CompRotationalBarriers_xyz_files/MT-MTC_GS.xyz
- __MACOSX/CompRotationalBarriers_xyz_files/._MT-MTC_GS.xyz
- CompRotationalBarriers_xyz_files/MB-MTC_GS.xyz
- __MACOSX/CompRotationalBarriers_xyz_files/._MB-MTC_GS.xyz
- CompRotationalBarriers_xyz_files/DM-MTC_TS2.xyz
- __MACOSX/CompRotationalBarriers_xyz_files/._DM-MTC_TS2.xyz
- CompRotationalBarriers_xyz_files/DM-MTC_TS1.xyz
- __MACOSX/CompRotationalBarriers_xyz_files/._DM-MTC_TS1.xyz
- CompRotationalBarriers_xyz_files/DM-MTC_GS.xyz
- __MACOSX/CompRotationalBarriers_xyz_files/._DM-MTC_GS.xyz
