# Supplementary material for: Deconstruction of Desacetamidocolchicine’s B Ring Reveals a Class 3 Atropisomeric AC Ring with Tubulin Binding Properties
Source: J Org Chem. 2025 May 27;90(22):7246–58. doi: 10.1021/acs.joc.5c00284 (PMC12150326; doi:10.1021/acs.joc.5c00284)
Supplement: Supplementary file 4 [file jo5c00284_si_004.zip › CompRotationalBarriers_xyz_files/MB-MTC_TS2.xyz]

43
MB-MTC (max2)
C          0.80490       -0.09000       -0.81970
C          0.31650        1.04680       -0.13150
C         -0.99020        0.88090        0.42700
C         -1.76210       -0.22470        0.08650
C         -1.30370       -1.26150       -0.71320
C          0.01900       -1.20510       -1.13240
O          2.08410       -0.16870       -1.31510
C         -1.62930        1.73770        1.50930
H         -2.76000       -0.33050        0.49480
O         -2.17330       -2.25530       -1.01940
O          0.57680       -2.22640       -1.85790
C          1.10250        4.47730        1.37620
C          2.48960        4.81110        1.70840
C          3.52110        4.43150        0.70210
C          3.41910        3.42660       -0.21100
C          2.43900        2.39830       -0.38480
C          1.18920        2.23870        0.15880
C          0.56920        3.40980        0.74770
H          4.26960        3.30050       -0.86960
O          4.58320        5.24170        0.80740
H         -0.50020        3.46640        0.62830
O          2.77250        5.51470        2.65260
C          2.95230       -0.93640       -0.48280
C          0.54610       -1.98010       -3.26140
C         -1.70570       -3.60160       -1.02030
H          3.92140       -0.95480       -0.97880
H          3.04840       -0.46620        0.50070
H          2.57280       -1.95480       -0.38110
H         -2.58140       -4.21710       -0.82040
H         -1.27330       -3.87480       -1.98280
H         -0.95920       -3.75420       -0.23830
H          1.10190       -1.07030       -3.49860
H          1.01920       -2.83650       -3.73930
H         -0.48830       -1.88780       -3.60790
H          2.77890        1.62840       -1.05470
H         -2.34920        1.12320        2.04890
H         -0.90200        2.10210        2.23300
H         -2.17770        2.59550        1.11250
H          0.41310        5.22760        1.75100
C          5.65650        5.09100       -0.09750
H          6.37410        5.86370        0.16520
H          6.12270        4.10650        0.00590
H          5.32420        5.23260       -1.13040
