# Supplementary material for: Deconstruction of Desacetamidocolchicine’s B Ring Reveals a Class 3 Atropisomeric AC Ring with Tubulin Binding Properties
Source: J Org Chem. 2025 May 27;90(22):7246–58. doi: 10.1021/acs.joc.5c00284 (PMC12150326; doi:10.1021/acs.joc.5c00284)
Supplement: Supplementary file 4 [file jo5c00284_si_004.zip › CompRotationalBarriers_xyz_files/MT-MTC_TS1.xyz]

43
MT-MTC(max1)
C          0.10470        0.05930        1.32940
C          0.31640        0.96320        0.25810
C         -0.19550        0.57080       -0.98800
C         -0.94840       -0.57320       -1.17870
C         -1.20730       -1.40670       -0.10370
C         -0.64890       -1.10800        1.13940
O          0.82330        0.24390        2.46910
H         -0.00550        1.17810       -1.85960
H         -1.33330       -0.84120       -2.15380
O         -1.89820       -2.56860       -0.29140
O         -0.77800       -2.02460        2.15310
C          2.39890        3.60240        1.96260
C          3.38680        4.13690        1.00740
C          2.76890        4.83820       -0.17230
C          1.63250        4.44590       -0.79900
C          0.92930        3.19870       -0.62660
C          0.94600        2.31420        0.40770
C          1.30150        2.86470        1.72890
H          1.29470        5.03600       -1.64130
O          3.49250        5.92120       -0.49780
C          0.23830        2.84130        2.81120
O          4.56510        4.24090        1.24410
C          0.29500       -0.12130        3.74010
C          0.16590       -3.08900        2.03750
C         -3.13950       -2.63730        0.40700
H          0.80380        0.51350        4.46390
H         -0.78220        0.05180        3.78530
H          0.49850       -1.16580        3.97180
H         -3.58980       -3.58980        0.13460
H         -2.98370       -2.59330        1.48560
H         -3.79490       -1.82120        0.09050
H          1.18670       -2.69690        2.09010
H         -0.01630       -3.75950        2.87610
H          0.02040       -3.62440        1.09630
H          2.57510        3.95720        2.97630
C          3.03080        6.74430       -1.54720
H          3.74490        7.56040       -1.62230
H          3.00030        6.19370       -2.49260
H          2.03560        7.14320       -1.32430
H          0.38980        2.92230       -1.52270
H         -0.58920        2.17500        2.58240
H          0.65430        2.58250        3.78390
H         -0.16910        3.85410        2.87810
