# Supplementary material for: Deconstruction of Desacetamidocolchicine’s B Ring Reveals a Class 3 Atropisomeric AC Ring with Tubulin Binding Properties
Source: J Org Chem. 2025 May 27;90(22):7246–58. doi: 10.1021/acs.joc.5c00284 (PMC12150326; doi:10.1021/acs.joc.5c00284)
Supplement: Supplementary file 4 [file jo5c00284_si_004.zip › CompRotationalBarriers_xyz_files/iso-DM-MTC_GS.xyz]

46
iso-DM-MTC_copy (Max 1)
C          0.25580       -0.06280        1.29610
C          0.41430        0.96560        0.31430
C         -0.14790        0.67750       -0.96190
C         -1.09060       -0.33740       -1.09630
C         -1.43120       -1.16160       -0.04200
C         -0.68130       -1.08610        1.13470
O          1.19570       -0.11180        2.27660
C          0.27750        1.29660       -2.28380
H         -1.56020       -0.52280       -2.05520
O         -2.35660       -2.13470       -0.25150
O         -0.80000       -2.09580        2.06090
C          2.45470        3.79400        2.05770
C          3.22650        4.55690        1.23540
C          3.04060        4.75690       -0.22950
C          1.74850        4.34560       -0.76590
C          0.98690        3.28630       -0.43020
C          1.10250        2.25960        0.59350
C          1.50270        2.73340        1.83390
O          3.85110        5.37900       -0.88120
C          0.86360        2.31710        3.14080
O          4.21440        5.35090        1.67730
C          0.95500       -0.72640        3.53680
C         -0.17510       -3.30180        1.62920
C         -3.29380       -2.39130        0.79180
H          1.70690       -0.31350        4.20900
H         -0.04550       -0.49790        3.91190
H          1.08110       -1.80710        3.48740
H         -4.21130       -2.71310        0.30150
H         -2.93760       -3.17530        1.46160
H         -3.48310       -1.48590        1.37240
H          0.88950       -3.13300        1.44010
H         -0.29640       -4.02310        2.43660
H         -0.65000       -3.67870        0.71860
H          0.26950        0.50500       -3.03490
H         -0.40030        2.07860       -2.63510
H          1.28240        1.71060       -2.24690
H         -0.04780        1.74330        2.99870
H          1.54470        1.76610        3.78950
H          0.59250        3.24190        3.65910
H          1.42280        4.96060       -1.59740
H          0.08350        3.18820       -1.01430
H          2.65690        3.92350        3.11500
C          4.52890        5.36920        3.05140
H          5.37600        6.04260        3.14980
H          3.69170        5.74890        3.64580
H          4.80640        4.37180        3.40650
