# Supplementary material for: Deconstruction of Desacetamidocolchicine’s B Ring Reveals a Class 3 Atropisomeric AC Ring with Tubulin Binding Properties
Source: J Org Chem. 2025 May 27;90(22):7246–58. doi: 10.1021/acs.joc.5c00284 (PMC12150326; doi:10.1021/acs.joc.5c00284)
Supplement: Supplementary file 4 [file jo5c00284_si_004.zip › CompRotationalBarriers_xyz_files/MB-MTC_TS1.xyz]

43
MB-MTC (max1)
C         -0.71490        0.66150        0.68210
C          0.61310        0.74560        0.19400
C          0.99120       -0.27800       -0.72270
C          0.08260       -1.26970       -1.08050
C         -1.21590       -1.31970       -0.59570
C         -1.60890       -0.34870        0.31770
O         -1.06810        1.45120        1.74210
C          2.31960       -0.37910       -1.44000
H          0.36900       -2.03830       -1.78680
O         -1.99460       -2.36030       -0.97940
O         -2.82780       -0.43130        0.94490
C          0.92610        4.45590        1.04970
C          2.22670        5.04250        1.38550
C          3.40270        4.56550        0.60260
C          3.51700        3.35910       -0.01290
C          2.65920        2.20880       -0.01490
C          1.37600        2.02370        0.41440
C          0.57430        3.21700        0.65590
H          4.45860        3.17180       -0.51470
O          4.35650        5.50770        0.58870
H         -0.47880        3.11380        0.44260
O          2.32640        5.99000        2.13250
C         -2.30260        2.16290        1.69830
C         -2.74800       -1.16710        2.16430
C         -3.38380       -2.12970       -1.19670
H         -2.10290        3.15760        2.10180
H         -2.67860        2.24390        0.67570
H         -3.05430        1.66270        2.30870
H         -3.69250       -2.86050       -1.94250
H         -3.95830       -2.26910       -0.28090
H         -3.55610       -1.11960       -1.57420
H         -2.05650       -0.67900        2.85690
H         -3.75140       -1.18180        2.58720
H         -2.41490       -2.19070        1.96930
H          3.20580        1.33420       -0.31660
H          2.29270       -1.22500       -2.12510
H          2.53250        0.51710       -2.02700
H          3.15180       -0.54680       -0.75330
H          0.12640        5.17920        1.17830
C          5.54340        5.27210       -0.13800
H          6.14030        6.17360       -0.02950
H          6.09220        4.41800        0.27070
H          5.32960        5.09670       -1.19710
