# Supplementary material for: Deconstruction of Desacetamidocolchicine’s B Ring Reveals a Class 3 Atropisomeric AC Ring with Tubulin Binding Properties
Source: J Org Chem. 2025 May 27;90(22):7246–58. doi: 10.1021/acs.joc.5c00284 (PMC12150326; doi:10.1021/acs.joc.5c00284)
Supplement: Supplementary file 4 [file jo5c00284_si_004.zip › CompRotationalBarriers_xyz_files/MT-MTC_TS2.xyz]

43
MT-MTC (max2)
C          0.36790       -0.14530        1.29330
C          0.60140        0.78770        0.25590
C         -0.11070        0.53390       -0.93110
C         -0.89460       -0.59030       -1.13030
C         -1.04650       -1.52640       -0.11960
C         -0.42910       -1.27910        1.10360
O          0.92740       -0.03530        2.54170
H         -0.09270        1.25450       -1.72940
H         -1.40810       -0.75110       -2.06980
O         -1.76470       -2.66530       -0.33360
O         -0.61360       -2.14790        2.14540
C          1.34000        4.40890       -0.43450
C          1.31470        5.20260        0.80500
C          2.32040        4.78930        1.83400
C          2.68520        3.50580        2.07840
C          2.08290        2.30410        1.56790
C          1.33340        2.08020        0.44900
C          1.38210        3.07760       -0.63500
H          3.39990        3.33330        2.87370
O          2.80220        5.86280        2.47780
C          1.66640        2.63800       -2.06740
O          0.70770        6.24190        0.90810
C          0.02900        0.51090        3.50820
C          0.44590       -3.09540        2.26660
C         -2.99390       -2.73310        0.38660
H          0.56840        0.53540        4.45370
H         -0.26220        1.52640        3.22300
H         -0.85270       -0.12540        3.60290
H         -3.46440       -3.67100        0.09860
H         -2.81590       -2.72020        1.46260
H         -3.64250       -1.89820        0.10500
H          1.39130       -2.58110        2.45480
H          0.19780       -3.73290        3.11330
H          0.51620       -3.69900        1.35800
H          1.36160        5.05070       -1.31260
C          3.80150        5.66480        3.45650
H          4.06720        6.65550        3.81550
H          3.42130        5.06190        4.28700
H          4.68270        5.17880        3.02570
H          2.22920        1.45830        2.22140
H          2.00590        1.60480       -2.11650
H          0.80190        2.75290       -2.72480
H          2.46010        3.27260       -2.46310
