# Supplementary material for: Deconstruction of Desacetamidocolchicine’s B Ring Reveals a Class 3 Atropisomeric AC Ring with Tubulin Binding Properties
Source: J Org Chem. 2025 May 27;90(22):7246–58. doi: 10.1021/acs.joc.5c00284 (PMC12150326; doi:10.1021/acs.joc.5c00284)
Supplement: Supplementary file 4 [file jo5c00284_si_004.zip › CompRotationalBarriers_xyz_files/MTC_GS.xyz]

40
MTC (230 or -130)
C          0.07520        0.02080        1.28710
C          0.49650        0.85350        0.24720
C          0.14670        0.48920       -1.05690
C         -0.60870       -0.64150       -1.31570
C         -1.04040       -1.45870       -0.27260
C         -0.69230       -1.12170        1.03860
O          0.43040        0.29170        2.58100
H          0.48910        1.10470       -1.88040
H         -0.87340       -0.92630       -2.32570
O         -1.73480       -2.57950       -0.59610
O         -1.08780       -1.90070        2.09430
C          3.29780        2.92410        1.79540
C          3.38570        4.37140        1.59780
C          2.45340        5.08460        0.66920
C          1.38600        4.57530       -0.00650
C          0.84380        3.25500       -0.05250
C          1.26720        2.09680        0.52430
C          2.42910        1.98230        1.36520
H         -0.05730        3.17630       -0.65320
H          0.82910        5.28150       -0.60970
O          2.81470        6.37180        0.59240
H          2.63720        0.97460        1.70570
O          4.24400        5.00900        2.17270
C         -0.60970        0.90910        3.33590
C         -0.07960       -2.82450        2.49920
C         -2.86740       -2.92830        0.19520
H         -0.87820        1.87180        2.88980
H         -1.48420        0.25620        3.38150
H         -0.21270        1.06800        4.33600
H         -3.53600       -3.47600       -0.46720
H         -2.58590       -3.55650        1.04030
H         -3.37040       -2.03360        0.56910
H          0.82000       -2.28880        2.81120
H         -0.48740       -3.38120        3.34100
H          0.15660       -3.51110        1.68040
H          4.11120        2.58720        2.43000
C          2.09010        7.25240       -0.23900
H          2.58100        8.21700       -0.14170
H          2.12240        6.92520       -1.28310
H          1.04880        7.33760        0.08640
