# Supplementary material for: Deconstruction of Desacetamidocolchicine’s B Ring Reveals a Class 3 Atropisomeric AC Ring with Tubulin Binding Properties
Source: J Org Chem. 2025 May 27;90(22):7246–58. doi: 10.1021/acs.joc.5c00284 (PMC12150326; doi:10.1021/acs.joc.5c00284)
Supplement: Supplementary file 4 [file jo5c00284_si_004.zip › CompRotationalBarriers_xyz_files/MTC_TS2.xyz]

40
MTC (360 or 0)
C          0.11270       -0.05020        1.41160
C          0.56250        0.81950        0.39280
C          0.17940        0.45440       -0.91110
C         -0.53790       -0.69270       -1.20680
C         -0.93200       -1.55040       -0.19190
C         -0.61470       -1.20950        1.12030
O          0.39170        0.14530        2.74060
H          0.41850        1.09450       -1.74530
H         -0.79980       -0.93890       -2.22800
O         -1.57690       -2.71600       -0.48200
O         -1.01220       -2.02200        2.14780
C          2.27800        4.05800       -0.69010
C          2.49150        5.16010        0.25010
C          2.68620        4.84560        1.69320
C          2.33960        3.69330        2.33010
C          1.66640        2.51570        1.87960
C          1.33110        2.08880        0.62420
C          1.79400        2.80590       -0.54230
H          1.41360        1.85490        2.69100
H          2.54050        3.66950        3.39400
O          3.25740        5.88800        2.30920
H          1.77200        2.25490       -1.47200
O          2.62670        6.29730       -0.14790
C         -0.72050        0.64890        3.48200
C         -0.02250       -2.99210        2.48880
C         -2.93950       -2.75760       -0.06270
H         -1.02780        1.62370        3.08900
H         -1.55330       -0.05450        3.44170
H         -0.38100        0.75690        4.51080
H         -3.32760       -3.72200       -0.38350
H         -3.01570       -2.66650        1.02190
H         -3.50740       -1.95720       -0.54640
H          0.89450       -2.49440        2.81470
H         -0.43350       -3.58150        3.30630
H          0.17990       -3.63920        1.63120
H          2.53590        4.36580       -1.69880
C          3.56400        5.79830        3.68450
H          4.04300        6.73940        3.94090
H          2.65540        5.67450        4.28180
H          4.25000        4.96930        3.88300
