# Supplementary material for: Deconstruction of Desacetamidocolchicine’s B Ring Reveals a Class 3 Atropisomeric AC Ring with Tubulin Binding Properties
Source: J Org Chem. 2025 May 27;90(22):7246–58. doi: 10.1021/acs.joc.5c00284 (PMC12150326; doi:10.1021/acs.joc.5c00284)
Supplement: Supplementary file 4 [file jo5c00284_si_004.zip › CompRotationalBarriers_xyz_files/MTC_TS1.xyz]

40
MTC (180)
C          0.05470       -0.01470        1.32650
C          0.49790        0.85940        0.31500
C          0.13690        0.47260       -0.99110
C         -0.60960       -0.65070       -1.27770
C         -1.05180       -1.49200       -0.25930
C         -0.71180       -1.15830        1.04720
O          0.32950        0.16700        2.65820
H          0.44600        1.06320       -1.83900
H         -0.86520       -0.90560       -2.29820
O         -1.74120       -2.60550       -0.61000
O         -1.11510       -1.94480        2.09430
C          2.46270        3.47000        2.36940
C          2.79430        4.77840        1.80620
C          2.95250        4.90800        0.33090
C          2.48330        4.04970       -0.61730
C          1.70780        2.85510       -0.52180
C          1.34120        2.08530        0.54510
C          1.86170        2.36730        1.86700
H          1.36720        2.54130       -1.49680
H          2.66830        4.34090       -1.64490
O          3.62350        6.03020        0.04250
H          1.75560        1.56560        2.58000
O          3.04810        5.72030        2.52740
C         -0.72830        0.80440        3.37240
C         -0.12450       -2.89240        2.48470
C         -2.86030       -2.99800        0.18270
H         -0.88790        1.81400        2.98140
H         -1.64150        0.21650        3.29460
H         -0.41610        0.86010        4.41560
H         -3.52150       -3.54430       -0.48750
H         -2.55950       -3.63990        1.00970
H         -3.37860       -2.12360        0.58120
H          0.78450       -2.37920        2.80330
H         -0.54120       -3.45430        3.31890
H          0.09940       -3.57110        1.65600
H          2.74040        3.43160        3.42350
C          3.91690        6.33980       -1.30320
H          4.49020        7.26190       -1.27050
H          4.51230        5.54840       -1.77010
H          3.00200        6.49770       -1.88140
