# Supplementary material for: Deconstruction of Desacetamidocolchicine’s B Ring Reveals a Class 3 Atropisomeric AC Ring with Tubulin Binding Properties
Source: J Org Chem. 2025 May 27;90(22):7246–58. doi: 10.1021/acs.joc.5c00284 (PMC12150326; doi:10.1021/acs.joc.5c00284)
Supplement: Supplementary file 4 [file jo5c00284_si_004.zip › CompRotationalBarriers_xyz_files/MT-MTC_GS.xyz]

43
MT-MTC (min)
C          0.21420        0.01370        1.19830
C          0.44580        0.83500        0.09190
C         -0.02300        0.41480       -1.15310
C         -0.70520       -0.78700       -1.29900
C         -0.93540       -1.59480       -0.19240
C         -0.48450       -1.18660        1.06560
O          0.71110        0.36080        2.42480
H          0.16230        1.04040       -2.01870
H         -1.05620       -1.12550       -2.26580
O         -1.55100       -2.80420       -0.34630
O         -0.71990       -1.96130        2.16830
C          3.25950        3.23170        1.04520
C          2.97250        4.65810        1.20330
C          1.79550        5.28630        0.53050
C          0.70590        4.64920        0.02680
C          0.39250        3.25440       -0.01200
C          1.13600        2.15000        0.26560
C          2.53010        2.15020        0.67140
H         -0.08070        5.27660       -0.37300
O          1.94040        6.61730        0.52250
C          3.23450        0.81200        0.67830
O          3.74860        5.36680        1.81140
C         -0.26880        0.91270        3.30130
C          0.34980       -2.86860        2.43200
C         -2.85940       -2.87020        0.21580
H          0.24600        1.15060        4.22960
H         -0.68650        1.82690        2.86880
H         -1.06220        0.18610        3.48950
H         -3.23260       -3.87070        0.00600
H         -2.82850       -2.70330        1.29370
H         -3.51210       -2.13090       -0.25840
H          1.27480       -2.31600        2.61590
H          0.07210       -3.42810        3.32310
H          0.47830       -3.55310        1.58920
H          4.28510        3.04380        1.34930
C          0.95000        7.41500       -0.09010
H          1.30450        8.43910       -0.01030
H          0.82580        7.14830       -1.14420
H         -0.00900        7.31890        0.42820
H         -0.62360        3.05220       -0.33860
H          2.88110        0.20830        1.51710
H          3.02760        0.25800       -0.23960
H          4.31080        0.94460        0.77520
