# Supplementary material for: Deconstruction of Desacetamidocolchicine’s B Ring Reveals a Class 3 Atropisomeric AC Ring with Tubulin Binding Properties
Source: J Org Chem. 2025 May 27;90(22):7246–58. doi: 10.1021/acs.joc.5c00284 (PMC12150326; doi:10.1021/acs.joc.5c00284)
Supplement: Supplementary file 4 [file jo5c00284_si_004.zip › CompRotationalBarriers_xyz_files/MB-MTC_GS.xyz]

43
MB-MTC (min)
C         -0.91200        1.06140       -0.54940
C          0.36220        0.89960       -0.00110
C          0.83250       -0.40400        0.23520
C          0.03200       -1.48590       -0.11460
C         -1.22560       -1.32160       -0.68940
C         -1.70630       -0.02930       -0.90810
O         -1.42630        2.32050       -0.71690
C          2.17840       -0.66260        0.86820
H          0.36850       -2.50070        0.06220
O         -1.94290       -2.44430       -0.95390
O         -2.94220        0.18850       -1.45930
C          1.08910        4.20780        1.74490
C          2.33120        4.94730        1.51720
C          3.37020        4.44690        0.56220
C          3.34610        3.31250       -0.19220
C          2.36760        2.27750       -0.30490
C          1.16650        2.11770        0.31200
C          0.60110        3.04760        1.25200
H          4.20920        3.14760       -0.82450
O          4.39210        5.31160        0.53940
H         -0.37720        2.76240        1.62470
O          2.53090        5.98930        2.10720
C         -1.32190        2.79490       -2.05660
C         -3.94240        0.46200       -0.48080
C         -2.68280       -2.50560       -2.16980
H         -1.75420        3.79320       -2.06740
H         -0.27050        2.84710       -2.35600
H         -1.87580        2.14070       -2.73390
H         -2.74250       -3.56170       -2.42920
H         -3.68550       -2.09620       -2.04800
H         -2.17060       -1.95900       -2.96460
H         -3.68370        1.36020        0.08410
H         -4.87260        0.62310       -1.02320
H         -4.05290       -0.38910        0.19830
H          2.64090        1.49540       -1.00740
H          2.18520       -1.64030        1.35040
H          2.97940       -0.65530        0.12400
H          2.42080        0.09580        1.61330
H          0.46940        4.73610        2.46220
C          5.50700        5.05550       -0.28680
H          6.18860        5.88610       -0.12470
H          5.99770        4.11780       -0.00850
H          5.21740        5.01910       -1.34160
