# Supplementary material for: Deconstruction of Desacetamidocolchicine’s B Ring Reveals a Class 3 Atropisomeric AC Ring with Tubulin Binding Properties
Source: J Org Chem. 2025 May 27;90(22):7246–58. doi: 10.1021/acs.joc.5c00284 (PMC12150326; doi:10.1021/acs.joc.5c00284)
Supplement: Supplementary file 4 [file jo5c00284_si_004.zip › CompRotationalBarriers_xyz_files/DM-MTC_TS2.xyz]

46
DM-MTC (390 or 30)
C          0.37940       -0.15690        1.11910
C          0.52130        0.76930        0.04810
C         -0.39530        0.56830       -1.02540
C         -1.08770       -0.63960       -1.13210
C         -1.05660       -1.61320       -0.15190
C         -0.37050       -1.32760        1.02280
O          1.02130        0.00340        2.32270
C         -0.86810        1.61090       -2.02370
H         -1.73520       -0.81020       -1.98540
O         -1.71600       -2.79420       -0.32640
O         -0.45000       -2.17770        2.09220
C          1.29690        4.43160       -0.30200
C          1.41610        4.97800        1.06630
C          2.63220        4.45230        1.78450
C          3.07440        3.17110        1.70950
C          2.35730        2.03930        1.16950
C          1.31880        2.01600        0.28240
C          1.32540        3.14310       -0.67320
H          3.96430        2.90960        2.26840
O          3.22240        5.43640        2.48110
C          1.72540        2.82080       -2.10290
O          0.78650        5.91130        1.49490
C          0.19940        0.62940        3.30530
C          0.67020       -3.05380        2.19100
C         -2.89460       -2.93100        0.46460
H          0.79830        0.70100        4.21140
H         -0.09040        1.63170        2.97550
H         -0.68730        0.02010        3.49580
H         -3.31830       -3.90200        0.21610
H         -2.65640       -2.88850        1.52810
H         -3.61200       -2.14470        0.21080
H          1.58930       -2.47840        2.32240
H          0.49930       -3.67970        3.06510
H          0.73860       -3.67970        1.29700
H          2.63110        1.11010        1.64510
H         -1.93150        1.44410       -2.19630
H         -0.76120        2.62670       -1.65180
H         -0.37060        1.53840       -2.99170
H          1.33490        5.20100       -1.07000
C          4.41080        5.13470        3.18230
H          4.72300        6.06200        3.65520
H          4.23040        4.37290        3.94690
H          5.19220        4.78770        2.49880
H          2.78560        3.07390       -2.18960
H          1.62980        1.76380       -2.33750
H          1.17540        3.41030       -2.83740
