# Supplementary material for: Deconstruction of Desacetamidocolchicine’s B Ring Reveals a Class 3 Atropisomeric AC Ring with Tubulin Binding Properties
Source: J Org Chem. 2025 May 27;90(22):7246–58. doi: 10.1021/acs.joc.5c00284 (PMC12150326; doi:10.1021/acs.joc.5c00284)
Supplement: Supplementary file 4 [file jo5c00284_si_004.zip › CompRotationalBarriers_xyz_files/DM-MTC_GS.xyz]

46
DM-MTC (250 or -110)
C          0.29530       -0.10120        1.15660
C          0.44480        0.75000        0.05990
C         -0.10590        0.37810       -1.17530
C         -0.81490       -0.81870       -1.26920
C         -0.98500       -1.64800       -0.16800
C         -0.43290       -1.28620        1.06080
O          0.91920        0.20100        2.33690
C          0.07210        1.24270       -2.39890
H         -1.23860       -1.13940       -2.21410
O         -1.63640       -2.84060       -0.31200
O         -0.58450       -2.08750        2.16020
C          3.42900        3.02370        0.78080
C          3.21160        4.43800        1.08720
C          1.95140        5.13310        0.68390
C          0.77840        4.55440        0.31410
C          0.43210        3.17190        0.19420
C          1.18280        2.04030        0.24910
C          2.61970        1.98780        0.44170
H         -0.04800        5.22380        0.11090
O          2.12250        6.45770        0.77370
C          3.27210        0.63570        0.26440
O          4.09820        5.08650        1.60480
C          0.04410        0.74440        3.32190
C          0.46420       -3.04720        2.28130
C         -2.88920       -2.90790        0.36480
H          0.65360        0.94950        4.19910
H         -0.39790        1.67650        2.95740
H         -0.73920        0.02510        3.57150
H         -3.29770       -3.89440        0.15460
H         -2.75830       -2.78100        1.44060
H         -3.56900       -2.14220       -0.02170
H          1.42660       -2.54060        2.39270
H          0.25110       -3.63230        3.17410
H          0.47930       -3.70060        1.40490
H         -0.62670        3.00970        0.01130
H         -0.16270        0.67750       -3.30110
H         -0.58230        2.11780       -2.36990
H          1.09610        1.61410       -2.47490
H          4.48200        2.79300        0.91550
C          1.06370        7.31740        0.41010
H          1.44880        8.32590        0.53290
H          0.76840        7.15980       -0.63200
H          0.19640        7.17470        1.06230
H          2.99370       -0.01970        1.09330
H          2.93890        0.15750       -0.65950
H          4.35660        0.73040        0.24280
